# Supplementary material for: Epigenetic Dysregulation Induces Translocation of Histone H3 into Cytoplasm
Source: Adv Sci (Weinh). 2021 Aug 7;8(19):2100779. doi: 10.1002/advs.202100779 (PMC8498869; doi:10.1002/advs.202100779)
Supplement: Supplementary file 3 — Supporting Table 1 [file ADVS-8-2100779-s001.xlsx]

## Sheet: Tab1 RNA level in U2OS with BIX
Table S1 The gene expression in U2OS cells w/wo BIX-01294
gene	sample_1	sample_2	value_1	value_2	log2(fold_change)	significant
A1BG	DMSO	BIX	4.81812	3.41987	-0.494532	no
A1BG-AS1	DMSO	BIX	4.15001	4.62118	0.15515	no
A1CF	DMSO	BIX	0.00459004	0.00282545	-0.700029	no
A2M	DMSO	BIX	1.64595	4.05316	1.30012	yes
A2M-AS1	DMSO	BIX	1.83665	1.31254	-0.484712	no
A2ML1	DMSO	BIX	0	0.0143439	inf	no
A2MP1	DMSO	BIX	0	0	0	no
A3GALT2	DMSO	BIX	0	0	0	no
A4GALT	DMSO	BIX	2.63375	2.41693	-0.123944	no
A4GNT	DMSO	BIX	0.0776275	0.0931536	0.263044	no
AA06	DMSO	BIX	0	0	0	no
AAAS	DMSO	BIX	38.9619	33.3272	-0.225363	no
AACS	DMSO	BIX	16.9312	19.0396	0.169323	no
AACSP1	DMSO	BIX	2.74447	1.70704	-0.685029	no
AADAC	DMSO	BIX	0.289951	1.83837	2.66455	no
AADACL2	DMSO	BIX	0	0	0	no
AADACL2-AS1	DMSO	BIX	0	0.18579	inf	no
AADACL3	DMSO	BIX	0	0	0	no
AADACL4	DMSO	BIX	0	0	0	no
AADACP1	DMSO	BIX	1.67722	7.48343	2.15763	yes
AADAT	DMSO	BIX	10.6449	14.3757	0.433465	no
AAED1	DMSO	BIX	10.9408	13.9728	0.352902	no
AAGAB	DMSO	BIX	28.708	30.4418	0.0845993	no
AAK1	DMSO	BIX	6.8078	6.81487	0.00149749	no
AAMDC	DMSO	BIX	31.4041	20.3419	-0.626496	no
AAMP	DMSO	BIX	58.3848	66.7732	0.193676	no
AANAT	DMSO	BIX	0	0	0	no
AAR2	DMSO	BIX	18.3999	24.057	0.386759	no
AARD	DMSO	BIX	7.30562	3.2639	-1.16241	yes
AARS,EXOSC6	DMSO	BIX	49.684	65.501	0.398735	no
AARS2,TCTE1	DMSO	BIX	7.50227	7.60603	0.019816	no
AARSD1,PTGES3L,PTGES3L-AARSD1	DMSO	BIX	21.5831	27.4996	0.349505	no
AASDH	DMSO	BIX	3.36479	3.67944	0.128969	no
AASDHPPT	DMSO	BIX	27.2464	29.6159	0.120304	no
AASS	DMSO	BIX	6.49883	6.09008	-0.0937193	no
AATBC	DMSO	BIX	0.00948713	0.0997488	3.39426	no
AATF	DMSO	BIX	53.6934	65.3888	0.284299	no
AATK	DMSO	BIX	0.401497	0.497672	0.309807	no
AATK-AS1	DMSO	BIX	0	0	0	no
ABALON	DMSO	BIX	33.9177	63.1383	0.896475	no
ABAT	DMSO	BIX	4.09275	2.42321	-0.756153	no
ABCA1	DMSO	BIX	0.214151	0.169197	-0.339923	no
ABCA10,ABCA5	DMSO	BIX	0.929301	0.813481	-0.192036	no
ABCA12	DMSO	BIX	0.0723867	0.0948116	0.389339	no
ABCA13	DMSO	BIX	3.24986	2.48497	-0.387148	no
ABCA17P	DMSO	BIX	0.134356	0.032235	-2.05936	no
ABCA2	DMSO	BIX	4.95718	5.34201	0.107865	no
ABCA3	DMSO	BIX	0.599201	0.824729	0.460881	no
ABCA4	DMSO	BIX	1.18062	1.73383	0.554421	no
ABCA6	DMSO	BIX	0	0	0	no
ABCA7	DMSO	BIX	2.21662	1.41689	-0.645628	no
ABCA8	DMSO	BIX	0.0447139	0.0669028	0.581343	no
ABCA9	DMSO	BIX	0.00683815	0	#NAME?	no
ABCA9-AS1	DMSO	BIX	0	0.455184	inf	no
ABCB1	DMSO	BIX	3.71598	6.33292	0.76913	no
ABCB10	DMSO	BIX	6.66739	9.07153	0.444224	no
ABCB11	DMSO	BIX	0	0.0168584	inf	no
ABCB4	DMSO	BIX	2.34077	2.59997	0.15151	no
ABCB5	DMSO	BIX	0.730505	0.173588	-2.07323	no
ABCB6,ATG9A	DMSO	BIX	27.3312	23.7172	-0.204613	no
ABCB7	DMSO	BIX	18.3594	18.3211	-0.00301056	no
ABCB8,ASIC3	DMSO	BIX	5.93106	4.77374	-0.313171	no
ABCB9	DMSO	BIX	9.71618	11.7613	0.275585	no
ABCC1	DMSO	BIX	7.12785	8.63244	0.276302	no
ABCC10	DMSO	BIX	2.3019	2.1776	-0.0800891	no
ABCC11	DMSO	BIX	0	0.00602754	inf	no
ABCC12	DMSO	BIX	0.00839823	0	#NAME?	no
ABCC13	DMSO	BIX	0	0	0	no
ABCC2	DMSO	BIX	0.173071	0.514263	1.57114	no
ABCC3	DMSO	BIX	7.77344	14.1011	0.859188	no
ABCC4	DMSO	BIX	4.38492	5.70836	0.380525	no
ABCC5	DMSO	BIX	11.5759	13.397	0.210778	no
ABCC5-AS1	DMSO	BIX	0	0	0	no
ABCC6	DMSO	BIX	0.500796	0.561459	0.164957	no
ABCC6P1	DMSO	BIX	0.226254	0.146477	-0.627266	no
ABCC6P2	DMSO	BIX	0.896859	0.493836	-0.860851	no
ABCC8	DMSO	BIX	0.378914	0.221801	-0.772604	no
ABCC9	DMSO	BIX	2.89052	3.15745	0.127429	no
ABCD1	DMSO	BIX	5.93049	4.91037	-0.27232	no
ABCD2	DMSO	BIX	0.0873367	0.0884494	0.0182645	no
ABCD3	DMSO	BIX	38.9825	31.1822	-0.322102	no
ABCD4	DMSO	BIX	11.9939	13.5732	0.178465	no
ABCE1	DMSO	BIX	47.2658	60.5066	0.356295	no
ABCF1	DMSO	BIX	0	0	0	no
ABCF1	DMSO	BIX	0	0	0	no
ABCF1	DMSO	BIX	0	0	0	no
ABCF1	DMSO	BIX	0	0	0	no
ABCF1	DMSO	BIX	0	0	0	no
ABCF1	DMSO	BIX	0	0	0	no
ABCF1	DMSO	BIX	0	0	0	no
ABCF2	DMSO	BIX	12.602	14.9611	0.247559	no
ABCF3	DMSO	BIX	18.8629	16.805	-0.166657	no
ABCG1	DMSO	BIX	1.54744	0.0472052	-5.03479	no
ABCG2	DMSO	BIX	0.619608	0.634292	0.0337917	no
ABCG4	DMSO	BIX	0.612335	0.426402	-0.522106	no
ABCG5	DMSO	BIX	0	0	0	no
ABCG8	DMSO	BIX	0	0	0	no
ABHD1	DMSO	BIX	0.0670436	0.255631	1.93089	no
ABHD10	DMSO	BIX	16.1386	14.8287	-0.122121	no
ABHD11	DMSO	BIX	12.9738	10.6611	-0.283242	no
ABHD11-AS1	DMSO	BIX	1.19402	0.284302	-2.07033	no
ABHD12	DMSO	BIX	37.3738	35.7988	-0.0621167	no
ABHD12B	DMSO	BIX	0.0628169	0.0604572	-0.0552389	no
ABHD13	DMSO	BIX	4.15842	4.4243	0.0894144	no
ABHD14A,ACY1	DMSO	BIX	26.7171	31.7689	0.249855	no
ABHD14B	DMSO	BIX	33.2638	35.0968	0.0773866	no
ABHD15	DMSO	BIX	3.82066	4.08851	0.0977542	no
ABHD16A	DMSO	BIX	0	0	0	no
ABHD16A	DMSO	BIX	0	0	0	no
ABHD16A	DMSO	BIX	0	0	0	no
ABHD16A	DMSO	BIX	0	0	0	no
ABHD16A	DMSO	BIX	0	0	0	no
ABHD16A	DMSO	BIX	0	0	0	no
ABHD16A	DMSO	BIX	0	0	0	no
ABHD16B	DMSO	BIX	2.98589	3.5316	0.242159	no
ABHD17A	DMSO	BIX	39.7997	37.236	-0.0960599	no
ABHD17B	DMSO	BIX	10.3994	8.35513	-0.315773	no
ABHD17C	DMSO	BIX	6.05732	5.99587	-0.0147109	no
ABHD2	DMSO	BIX	9.36583	10.4172	0.153484	no
ABHD3	DMSO	BIX	7.93691	6.66142	-0.252748	no
ABHD4	DMSO	BIX	22.2243	22.7086	0.0310958	no
ABHD5	DMSO	BIX	13.4601	13.3524	-0.0115931	no
ABHD6	DMSO	BIX	6.52235	7.53525	0.208262	no
ABHD8	DMSO	BIX	14.4729	11.4776	-0.334525	no
ABI1	DMSO	BIX	22.9782	22.9726	-0.000348865	no
ABI2	DMSO	BIX	22.9009	15.5011	-0.56303	no
ABI3	DMSO	BIX	4.21524	5.09039	0.272161	no
ABI3BP	DMSO	BIX	0.181653	0.377946	1.057	no
ABL1	DMSO	BIX	28.3905	24.1721	-0.232066	no
ABL2	DMSO	BIX	17.9042	33.3028	0.895345	yes
ABLIM1	DMSO	BIX	25.6752	19.8673	-0.369976	no
ABLIM2	DMSO	BIX	1.07536	2.00204	0.896651	no
ABLIM3	DMSO	BIX	4.72862	4.85698	0.0386401	no
ABO	DMSO	BIX	0	0	0	no
ABR	DMSO	BIX	16.8346	17.5086	0.0566317	no
ABRA	DMSO	BIX	0	0	0	no
ABRACL	DMSO	BIX	17.0787	28.352	0.731253	no
ABT1	DMSO	BIX	13.6233	15.6281	0.198069	no
ABTB1	DMSO	BIX	9.74559	14.1004	0.532912	no
ABTB2	DMSO	BIX	1.50234	1.16726	-0.364084	no
ACAA1	DMSO	BIX	23.1658	27.9929	0.273063	no
ACAA2	DMSO	BIX	40.0768	29.3817	-0.447853	no
ACACA	DMSO	BIX	15.6079	17.1027	0.131949	no
ACACB	DMSO	BIX	0.63969	0.382609	-0.741501	no
ACAD10	DMSO	BIX	4.25033	2.81938	-0.592197	no
ACAD11,NPHP3	DMSO	BIX	11.1075	12.7054	0.1939	no
ACAD8	DMSO	BIX	7.79319	8.40229	0.108567	no
ACAD9	DMSO	BIX	18.0628	18.7649	0.0550183	no
ACADL	DMSO	BIX	3.52505	2.25968	-0.641525	no
ACADM	DMSO	BIX	29.5688	29.4147	-0.00754081	no
ACADS	DMSO	BIX	3.61967	3.38617	-0.0962021	no
ACADSB	DMSO	BIX	1.81732	2.16092	0.249837	no
ACADVL	DMSO	BIX	115.06	111.45	-0.0459792	no
ACAN	DMSO	BIX	0.514922	0.52551	0.0293662	no
ACAP1,KCTD11	DMSO	BIX	7.48022	7.90373	0.0794523	no
ACAP2	DMSO	BIX	6.81255	7.14198	0.0681298	no
ACAP3	DMSO	BIX	16.9166	11.7228	-0.529118	no
ACAT1	DMSO	BIX	25.1429	32.0844	0.351718	no
ACAT2	DMSO	BIX	97.1501	160.782	0.726821	no
ACBD3	DMSO	BIX	11.2014	12.7907	0.191414	no
ACBD4	DMSO	BIX	5.00332	4.82016	-0.0538046	no
ACBD5	DMSO	BIX	6.19422	6.82075	0.139008	no
ACBD6	DMSO	BIX	59.4723	46.0758	-0.368208	no
ACBD7	DMSO	BIX	7.37053	3.32232	-1.14958	yes
ACCS	DMSO	BIX	4.27224	4.86913	0.188672	no
ACCSL	DMSO	BIX	0	0	0	no
ACD	DMSO	BIX	15.6924	15.6869	-0.00050028	no
ACE	DMSO	BIX	0.213165	0.103804	-1.03811	no
ACE2	DMSO	BIX	0.0242353	0.0442251	0.867756	no
ACER1	DMSO	BIX	0	0	0	no
ACER2	DMSO	BIX	1.07051	1.73228	0.694384	no
ACER3	DMSO	BIX	4.60503	4.13246	-0.156209	no
ACHE	DMSO	BIX	10.9106	9.01763	-0.274916	no
ACIN1	DMSO	BIX	55.6304	56.7557	0.0288909	no
ACKR1	DMSO	BIX	1.21073	0.818189	-0.565368	no
ACKR2	DMSO	BIX	0.0895268	0.0652214	-0.456974	no
ACKR3	DMSO	BIX	20.1132	5.86831	-1.77713	yes
ACKR4	DMSO	BIX	0.21149	0.377971	0.837687	no
ACLY	DMSO	BIX	81.6898	112.23	0.458227	no
ACMSD	DMSO	BIX	0.15284	0.0245084	-2.64067	no
ACO1	DMSO	BIX	32.0347	40.0826	0.323341	no
ACO2	DMSO	BIX	32.3092	34.9165	0.111966	no
ACOT1	DMSO	BIX	4.43228	7.69454	0.795785	no
ACOT11	DMSO	BIX	2.14011	2.52134	0.2365	no
ACOT12	DMSO	BIX	0	0	0	no
ACOT13	DMSO	BIX	5.77538	4.97303	-0.215793	no
ACOT2	DMSO	BIX	33.4167	34.9127	0.0631789	no
ACOT4	DMSO	BIX	5.02038	5.67335	0.176404	no
ACOT6	DMSO	BIX	0	0	0	no
ACOT7	DMSO	BIX	55.8016	41.0849	-0.441698	no
ACOT8	DMSO	BIX	8.99961	9.26002	0.0411526	no
ACOT9	DMSO	BIX	24.9032	29.4695	0.242892	no
ACOX1	DMSO	BIX	6.30692	6.54744	0.0539953	no
ACOX2	DMSO	BIX	0.0593786	0.298062	2.3276	no
ACOX3	DMSO	BIX	4.59417	3.20136	-0.52112	no
ACOXL	DMSO	BIX	0.150625	0.0591819	-1.34774	no
ACP1	DMSO	BIX	82.0807	71.2528	-0.204096	no
ACP2	DMSO	BIX	17.3367	16.58	-0.0643861	no
ACP5	DMSO	BIX	0.0957389	0.614899	2.68317	no
ACP6	DMSO	BIX	7.46611	7.80493	0.0640284	no
ACPP	DMSO	BIX	0.0142868	0.0621573	2.12124	no
ACPT	DMSO	BIX	0.10637	0.0827634	-0.362032	no
ACR	DMSO	BIX	0.0357027	0.109996	1.62334	no
ACRBP	DMSO	BIX	0.771883	1.14441	0.56815	no
ACRC	DMSO	BIX	0.94246	0.982296	0.0597272	no
ACRV1	DMSO	BIX	0.0910458	0.132036	0.536272	no
ACSBG1	DMSO	BIX	0.14474	0.0370818	-1.96468	no
ACSBG2	DMSO	BIX	0.0545611	0.0783059	0.521248	no
ACSBG2	DMSO	BIX	1.43799	1.10879	-0.375067	no
ACSF2	DMSO	BIX	6.72672	5.40506	-0.315593	no
ACSF3	DMSO	BIX	5.0712	6.11949	0.271083	no
ACSL1	DMSO	BIX	13.0707	11.4691	-0.188578	no
ACSL3	DMSO	BIX	48.2083	43.0952	-0.161755	no
ACSL4	DMSO	BIX	12.2417	17.5035	0.51584	no
ACSL5	DMSO	BIX	0.132673	0.364411	1.45769	no
ACSL6	DMSO	BIX	0.0470418	0.0437178	-0.105723	no
ACSM1	DMSO	BIX	0.175064	0.0138975	-3.65499	no
ACSM2A	DMSO	BIX	0	0	0	no
ACSM2B	DMSO	BIX	0	0	0	no
ACSM3	DMSO	BIX	0.422109	0.577992	0.453433	no
ACSM4	DMSO	BIX	0.119566	0.416884	1.80184	no
ACSM5	DMSO	BIX	0.183629	0.0695448	-1.40078	no
ACSM6	DMSO	BIX	0	0	0	no
ACSS1	DMSO	BIX	0	0.0656912	inf	no
ACSS2	DMSO	BIX	7.80272	20.3872	1.38561	yes
ACSS3	DMSO	BIX	3.18122	3.54076	0.154482	no
ACTA1	DMSO	BIX	0.253483	0.206679	-0.294501	no
ACTA2	DMSO	BIX	2.94032	3.23153	0.136242	no
ACTA2-AS1	DMSO	BIX	0.512015	0.652554	0.349912	no
ACTB	DMSO	BIX	3171.66	1807.04	-0.811611	no
ACTBL2	DMSO	BIX	1.93814	2.17003	0.163044	no
ACTC1	DMSO	BIX	0.0587833	0.149988	1.35136	no
ACTG1	DMSO	BIX	1466.42	786.299	-0.89915	yes
ACTG1P17	DMSO	BIX	0	0.153962	inf	no
ACTG1P20	DMSO	BIX	1.25233	1.08761	-0.203461	no
ACTG1P4	DMSO	BIX	0.158332	0.0432841	-1.87105	no
ACTG2	DMSO	BIX	0.337921	0.0256905	-3.71738	no
ACTL10	DMSO	BIX	0.112388	0.122263	0.121494	no
ACTL6A	DMSO	BIX	76.5362	54.6578	-0.485714	no
ACTL6B	DMSO	BIX	0.0313781	0	#NAME?	no
ACTL7A	DMSO	BIX	0	0	0	no
ACTL7B	DMSO	BIX	0	0	0	no
ACTL8	DMSO	BIX	0.0251372	0.0309778	0.301412	no
ACTL9	DMSO	BIX	0	0	0	no
ACTN1	DMSO	BIX	189.589	198.075	0.0631729	no
ACTN1-AS1	DMSO	BIX	0.411734	0.497479	0.272925	no
ACTN2	DMSO	BIX	0.0694106	0.182401	1.39389	no
ACTN3	DMSO	BIX	0.0152336	0.018774	0.301477	no
ACTN4	DMSO	BIX	141.866	141.727	-0.00141661	no
ACTR10	DMSO	BIX	52.9006	43.0972	-0.295689	no
ACTR10	DMSO	BIX	2.52732	4.55771	0.8507	no
ACTR1A	DMSO	BIX	67.015	56.0466	-0.257858	no
ACTR1B	DMSO	BIX	41.4138	38.7831	-0.094685	no
ACTR2	DMSO	BIX	123.252	106.631	-0.20898	no
ACTR3	DMSO	BIX	71.7958	61.997	-0.211702	no
ACTR3B	DMSO	BIX	0.413923	0.768993	0.893608	no
ACTR3BP2	DMSO	BIX	0	0	0	no
ACTR3BP5	DMSO	BIX	0	0	0	no
ACTR3C	DMSO	BIX	0	0.0505297	inf	no
ACTR5	DMSO	BIX	9.46099	9.43476	-0.00400551	no
ACTR6	DMSO	BIX	9.60176	8.41359	-0.190577	no
ACTR8	DMSO	BIX	13.6243	15.0539	0.143956	no
ACTRT1	DMSO	BIX	0	0	0	no
ACTRT2	DMSO	BIX	0	0	0	no
ACTRT3	DMSO	BIX	0	0.0285356	inf	no
ACVR1	DMSO	BIX	15.2379	16.5614	0.120163	no
ACVR1B	DMSO	BIX	9.04745	8.18695	-0.144184	no
ACVR1C	DMSO	BIX	0.140573	0.110172	-0.351562	no
ACVR2A	DMSO	BIX	3.73606	3.43818	-0.119872	no
ACVR2B	DMSO	BIX	2.08174	1.68631	-0.303927	no
ACVR2B-AS1	DMSO	BIX	0.476383	0.611924	0.36123	no
ACVRL1	DMSO	BIX	0.11437	0.168635	0.560187	no
ACY3	DMSO	BIX	0.259825	0.688944	1.40685	no
ACYP1	DMSO	BIX	27.3349	33.8249	0.307344	no
ACYP2	DMSO	BIX	4.24922	6.43516	0.598781	no
ADA	DMSO	BIX	12.2457	10.5141	-0.219949	no
ADAD1	DMSO	BIX	0	0	0	no
ADAD2	DMSO	BIX	0	0	0	no
ADAL	DMSO	BIX	5.42921	5.33484	-0.0252971	no
ADAM10	DMSO	BIX	37.5167	40.2974	0.103155	no
ADAM11	DMSO	BIX	1.7342	2.99914	0.790281	no
ADAM12	DMSO	BIX	3.10723	3.81878	0.297483	no
ADAM15	DMSO	BIX	22.8321	29.5154	0.370407	no
ADAM17	DMSO	BIX	16.0549	21.1461	0.397379	no
ADAM18	DMSO	BIX	0.100565	0.0930224	-0.112484	no
ADAM19	DMSO	BIX	14.3352	10.3654	-0.467783	no
ADAM1A	DMSO	BIX	0.745026	0.772032	0.0513689	no
ADAM2	DMSO	BIX	0	0	0	no
ADAM20	DMSO	BIX	0.094055	0.106042	0.173055	no
ADAM20P1	DMSO	BIX	0.0588631	0.509511	3.11368	no
ADAM21	DMSO	BIX	0.199234	0.118734	-0.746728	no
ADAM21P1	DMSO	BIX	0.0433654	0	#NAME?	no
ADAM22	DMSO	BIX	2.48083	1.48882	-0.736657	no
ADAM23	DMSO	BIX	2.66107	2.29678	-0.212396	no
ADAM28	DMSO	BIX	0.0235953	0.00377851	-2.64261	no
ADAM29	DMSO	BIX	0	0.00935206	inf	no
ADAM30	DMSO	BIX	0	0	0	no
ADAM32	DMSO	BIX	1.73913	4.06852	1.22614	no
ADAM33	DMSO	BIX	0	0.0156668	inf	no
ADAM3A	DMSO	BIX	0	0	0	no
ADAM5	DMSO	BIX	0	0.0170964	inf	no
ADAM6	DMSO	BIX	0	0	0	no
ADAM7	DMSO	BIX	0	0	0	no
ADAM8	DMSO	BIX	1.52014	1.61333	0.0858422	no
ADAM9	DMSO	BIX	97.0217	119.916	0.305647	no
ADAMDEC1	DMSO	BIX	0	0.0126771	inf	no
ADAMTS1	DMSO	BIX	5.10454	5.95705	0.222817	no
ADAMTS10	DMSO	BIX	10.9305	4.80899	-1.18456	yes
ADAMTS12	DMSO	BIX	18.2753	21.1165	0.208475	no
ADAMTS13	DMSO	BIX	1.06138	1.10373	0.0564426	no
ADAMTS14	DMSO	BIX	0.257864	0.32068	0.314521	no
ADAMTS15	DMSO	BIX	3.70573	1.05777	-1.80874	yes
ADAMTS16	DMSO	BIX	2.02101	2.26442	0.164067	no
ADAMTS17	DMSO	BIX	0.120863	0.319723	1.40346	no
ADAMTS18	DMSO	BIX	0.0286307	0.017999	-0.669648	no
ADAMTS19	DMSO	BIX	0.0577042	0.0193922	-1.5732	no
ADAMTS19-AS1	DMSO	BIX	0	0.0439915	inf	no
ADAMTS2	DMSO	BIX	8.51338	7.5975	-0.164207	no
ADAMTS20	DMSO	BIX	0.0591249	0.0650466	0.137707	no
ADAMTS3	DMSO	BIX	3.14725	3.78	0.264294	no
ADAMTS4	DMSO	BIX	0.0403925	0.0248889	-0.698588	no
ADAMTS5	DMSO	BIX	0.298915	0.262972	-0.184823	no
ADAMTS6	DMSO	BIX	10.8555	13.8565	0.352137	no
ADAMTS7	DMSO	BIX	0.836744	0.732938	-0.191095	no
ADAMTS7P1	DMSO	BIX	0.00872318	0	#NAME?	no
ADAMTS7P1	DMSO	BIX	0	0	0	no
ADAMTS8	DMSO	BIX	1.40237	0.89382	-0.649806	no
ADAMTS9	DMSO	BIX	0.246639	0.371171	0.589685	no
ADAMTS9-AS1	DMSO	BIX	0	0	0	no
ADAMTS9-AS2	DMSO	BIX	0.0807024	0.110193	0.449345	no
ADAMTSL1	DMSO	BIX	0.489389	0.580451	0.246194	no
ADAMTSL2	DMSO	BIX	0.220156	0.0145828	-3.91618	no
ADAMTSL3	DMSO	BIX	4.92593	4.2733	-0.205044	no
ADAMTSL4	DMSO	BIX	5.59511	6.36908	0.186918	no
ADAMTSL5	DMSO	BIX	6.62939	7.35506	0.149861	no
ADAP1	DMSO	BIX	1.23543	1.90085	0.621634	no
ADAP2	DMSO	BIX	1.0461	1.54878	0.566115	no
ADAR	DMSO	BIX	51.4548	44.6436	-0.204853	no
ADARB1	DMSO	BIX	3.02242	5.13419	0.764436	no
ADARB2	DMSO	BIX	0.00507128	0.0115237	1.18418	no
ADARB2-AS1	DMSO	BIX	0	0	0	no
ADAT1	DMSO	BIX	8.03781	7.84982	-0.0341435	no
ADAT2	DMSO	BIX	0.862444	1.23093	0.513244	no
ADAT3,SCAMP4	DMSO	BIX	23.1674	29.4816	0.347715	no
ADCK1	DMSO	BIX	5.46776	3.5421	-0.626346	no
ADCK2	DMSO	BIX	6.44598	6.41637	-0.00664237	no
ADCK3	DMSO	BIX	2.72885	3.56	0.383585	no
ADCK4,NUMBL	DMSO	BIX	27.4469	24.6194	-0.156853	no
ADCK5	DMSO	BIX	12.8371	13.5612	0.0791722	no
ADCY1	DMSO	BIX	1.74634	2.6203	0.585396	no
ADCY10	DMSO	BIX	0	0.0107598	inf	no
ADCY2	DMSO	BIX	0.327083	0.269347	-0.28019	no
ADCY3	DMSO	BIX	20.6372	20.1524	-0.0342943	no
ADCY4	DMSO	BIX	0	0.0294763	inf	no
ADCY5	DMSO	BIX	1.13165	1.51393	0.419867	no
ADCY6	DMSO	BIX	12.0484	12.8084	0.088258	no
ADCY7	DMSO	BIX	13.1759	13.2276	0.0056521	no
ADCY8	DMSO	BIX	0	1.43313	inf	no
ADCY8	DMSO	BIX	0.174858	1.33226	2.92962	no
ADCY9	DMSO	BIX	4.89641	4.65768	-0.072113	no
ADCYAP1	DMSO	BIX	0.0139639	0.0172176	0.302184	no
ADCYAP1R1	DMSO	BIX	0.278972	0.178254	-0.646191	no
ADD1	DMSO	BIX	38.7494	36.0432	-0.104446	no
ADD2	DMSO	BIX	0.393026	0.0867971	-2.17891	no
ADD3	DMSO	BIX	45.9888	38.6429	-0.25108	no
ADD3-AS1	DMSO	BIX	0.303327	0.238355	-0.347767	no
ADGB	DMSO	BIX	0	0.0101034	inf	no
ADGRA1	DMSO	BIX	0	0	0	no
ADGRA1-AS1	DMSO	BIX	0	0	0	no
ADGRA2	DMSO	BIX	9.82284	4.59053	-1.09748	yes
ADGRA3	DMSO	BIX	14.8376	12.6505	-0.230066	no
ADGRB1	DMSO	BIX	15.8651	24.4692	0.625108	no
ADGRB2	DMSO	BIX	28.0522	16.3143	-0.781978	yes
ADGRB3	DMSO	BIX	0.165161	0.119982	-0.461047	no
ADGRD1	DMSO	BIX	4.91593	5.06414	0.042853	no
ADGRE1	DMSO	BIX	0.367248	0.251371	-0.546936	no
ADGRE2	DMSO	BIX	0.099198	0.121694	0.294881	no
ADGRE3	DMSO	BIX	0	0	0	no
ADGRE4P	DMSO	BIX	0.129253	0.2241	0.793941	no
ADGRE5	DMSO	BIX	18.1005	18.4397	0.0267902	no
ADGRF1	DMSO	BIX	0	0	0	no
ADGRF2	DMSO	BIX	0.0325339	0.0296843	-0.132239	no
ADGRF3	DMSO	BIX	0.314411	0.373655	0.249054	no
ADGRF4	DMSO	BIX	0.0552387	0.0841056	0.606523	no
ADGRF5	DMSO	BIX	0.0369238	0.326723	3.14544	no
ADGRG1	DMSO	BIX	16.9907	6.35086	-1.41972	yes
ADGRG2	DMSO	BIX	0.217164	0.319864	0.55867	no
ADGRG3	DMSO	BIX	0	0	0	no
ADGRG4	DMSO	BIX	0.0511011	0.125474	1.29596	no
ADGRG5	DMSO	BIX	0	0.00765917	inf	no
ADGRG6	DMSO	BIX	3.6175	6.59026	0.865343	yes
ADGRG7	DMSO	BIX	0.0757049	0.0242875	-1.64017	no
ADGRL1	DMSO	BIX	0.705136	0.546138	-0.368636	no
ADGRL1	DMSO	BIX	0.816522	1.08841	0.414653	no
ADGRL1	DMSO	BIX	0.597903	1.38278	1.20959	no
ADGRL1	DMSO	BIX	12.6165	10.0663	-0.325773	no
ADGRL2	DMSO	BIX	22.8709	14.0839	-0.699463	yes
ADGRL3	DMSO	BIX	2.11112	0.773137	-1.44921	yes
ADGRL3-AS1	DMSO	BIX	0	0	0	no
ADGRL4	DMSO	BIX	2.72906	3.90666	0.517532	no
ADGRV1	DMSO	BIX	0.543737	0.361884	-0.587381	no
ADH1A	DMSO	BIX	0	0	0	no
ADH1B	DMSO	BIX	0	0	0	no
ADH1C	DMSO	BIX	0	0	0	no
ADH4	DMSO	BIX	0	0	0	no
ADH5	DMSO	BIX	55.4157	49.5417	-0.16165	no
ADH6	DMSO	BIX	0.0668559	0.0644393	-0.0531145	no
ADH7	DMSO	BIX	0	0	0	no
ADHFE1,C8orf46	DMSO	BIX	1.72599	2.37251	0.45899	no
ADI1	DMSO	BIX	36.2279	28.5387	-0.344181	no
ADIG	DMSO	BIX	0	0	0	no
ADIPOQ	DMSO	BIX	0	0.00585945	inf	no
ADIPOQ-AS1	DMSO	BIX	0	0	0	no
ADIPOR1	DMSO	BIX	46.9554	40.7301	-0.205198	no
ADIPOR2	DMSO	BIX	46.5047	47.7473	0.0380421	no
ADIRF	DMSO	BIX	1.41454	0.920734	-0.619478	no
ADIRF,AGAP11	DMSO	BIX	5.7581	3.57381	-0.688128	no
ADK	DMSO	BIX	22.1026	29.5842	0.420611	no
ADM	DMSO	BIX	2.26336	2.88812	0.351665	no
ADM2,MIOX	DMSO	BIX	3.70492	5.48665	0.566483	no
ADM5,PRMT1	DMSO	BIX	166.236	149.272	-0.155288	no
ADNP	DMSO	BIX	36.5843	29.1977	-0.325372	no
ADNP2	DMSO	BIX	24.7795	27.2354	0.136335	no
ADNP-AS1	DMSO	BIX	2.73436	2.27197	-0.267258	no
ADO	DMSO	BIX	16.7578	15.6669	-0.0971188	no
ADORA1	DMSO	BIX	4.30558	2.84169	-0.59946	no
ADORA2A,SPECC1L	DMSO	BIX	24.4442	21.1844	-0.206484	no
ADORA2A-AS1	DMSO	BIX	0.699523	0.562488	-0.314549	no
ADORA2B	DMSO	BIX	16.881	24.4505	0.534469	no
ADORA3,TMIGD3	DMSO	BIX	0.110469	0.035438	-1.64027	no
ADPGK	DMSO	BIX	1.43865	1.80986	0.331165	no
ADPGK	DMSO	BIX	19.0911	23.4455	0.29641	no
ADPGK-AS1	DMSO	BIX	0.866494	1.36664	0.65737	no
ADPRH	DMSO	BIX	1.11703	1.22931	0.138187	no
ADPRHL1	DMSO	BIX	1.16255	1.03439	-0.168509	no
ADPRHL2	DMSO	BIX	27.1115	33.7519	0.316062	no
ADPRM	DMSO	BIX	3.12618	2.1464	-0.54248	no
ADRA1A	DMSO	BIX	0.22812	0.222446	-0.0363381	no
ADRA1B	DMSO	BIX	10.2815	10.0376	-0.0346356	no
ADRA1D	DMSO	BIX	0.0169254	0.0521449	1.62334	no
ADRA2A	DMSO	BIX	0.234063	0.133003	-0.815435	no
ADRA2B	DMSO	BIX	0.140982	0.236866	0.748553	no
ADRA2C	DMSO	BIX	5.04981	4.76801	-0.0828431	no
ADRB1	DMSO	BIX	0.109748	0.219178	0.997908	no
ADRB2	DMSO	BIX	3.4792	2.87183	-0.276787	no
ADRB3	DMSO	BIX	0	0.031543	inf	no
ADRBK1	DMSO	BIX	36.7817	30.9212	-0.250394	no
ADRBK2	DMSO	BIX	8.24453	7.27147	-0.18119	no
ADRM1	DMSO	BIX	111.258	87.1972	-0.35155	no
ADSL	DMSO	BIX	106.043	97.1802	-0.125919	no
ADSS	DMSO	BIX	13.3404	13.5347	0.0208637	no
ADSSL1	DMSO	BIX	1.35744	0.398152	-1.7695	no
ADTRP	DMSO	BIX	1.37366	2.59432	0.917334	no
AEBP1	DMSO	BIX	49.3478	53.0423	0.104156	no
AEBP2	DMSO	BIX	8.48774	8.1013	-0.067227	no
AEN	DMSO	BIX	31.9556	45.9721	0.524691	no
AES	DMSO	BIX	222.298	212.74	-0.0634018	no
AFAP1	DMSO	BIX	7.37925	11.4332	0.631687	no
AFAP1-AS1	DMSO	BIX	0.174142	0.201747	0.212278	no
AFAP1L1	DMSO	BIX	6.74133	12.7043	0.914209	yes
AFAP1L2	DMSO	BIX	0.345261	0.294413	-0.229844	no
AFF1	DMSO	BIX	6.64346	9.39836	0.500474	no
AFF2	DMSO	BIX	0.297982	0.128102	-1.21793	no
AFF3	DMSO	BIX	3.53166	2.46131	-0.520918	no
AFF4	DMSO	BIX	22.0739	25.0117	0.180263	no
AFG3L1P	DMSO	BIX	8.43293	8.79982	0.0614409	no
AFG3L2	DMSO	BIX	35.0184	37.4553	0.0970532	no
AFM	DMSO	BIX	0	0.0143155	inf	no
AFMID	DMSO	BIX	10.554	12.2847	0.219072	no
AFP	DMSO	BIX	1.20427	0.752785	-0.677847	no
AFTPH	DMSO	BIX	17.3453	18.2434	0.07283	no
AGA	DMSO	BIX	6.7709	6.09879	-0.150824	no
AGAP1	DMSO	BIX	11.7406	11.065	-0.0855095	no
AGAP1-IT1	DMSO	BIX	0.180597	0.577076	1.67599	no
AGAP2	DMSO	BIX	3.32884	2.07606	-0.681173	no
AGAP2-AS1	DMSO	BIX	15.8535	12.8232	-0.306043	no
AGAP3	DMSO	BIX	11.8821	10.761	-0.142986	no
AGAP4	DMSO	BIX	1.16315	1.43098	0.298961	no
AGAP5	DMSO	BIX	1.37147	1.63037	0.249478	no
AGAP6,TIMM23B	DMSO	BIX	8.99376	9.59863	0.0939034	no
AGAP7P	DMSO	BIX	1.33324	1.54426	0.211974	no
AGAP9	DMSO	BIX	0.0939165	0.185248	0.980009	no
AGAP9	DMSO	BIX	0	0	0	no
AGBL1	DMSO	BIX	0.0126724	0.0156168	0.301412	no
AGBL1-AS1	DMSO	BIX	0	0.0365988	inf	no
AGBL2	DMSO	BIX	0.109712	0.0454689	-1.27076	no
AGBL3	DMSO	BIX	0.371559	0.33072	-0.167979	no
AGBL4	DMSO	BIX	0.161097	0.219079	0.443525	no
AGBL4-IT1	DMSO	BIX	0	0	0	no
AGBL5	DMSO	BIX	48.6054	40.1969	-0.274034	no
AGBL5-AS1	DMSO	BIX	0	0	0	no
AGER	DMSO	BIX	0.0283494	0.061775	1.1237	no
AGER	DMSO	BIX	0	0	0	no
AGER	DMSO	BIX	0	0	0	no
AGER	DMSO	BIX	0	0	0	no
AGER	DMSO	BIX	0	0	0	no
AGER	DMSO	BIX	0	0	0	no
AGER	DMSO	BIX	0	0	0	no
AGFG1	DMSO	BIX	10.0085	9.15254	-0.128974	no
AGFG2	DMSO	BIX	4.46028	4.91391	0.139737	no
AGGF1	DMSO	BIX	9.77781	10.0444	0.0388112	no
AGK	DMSO	BIX	10.7151	9.74973	-0.136217	no
AGL	DMSO	BIX	9.65331	8.06311	-0.259688	no
AGMAT	DMSO	BIX	0.0412608	0.0495133	0.263044	no
AGMO	DMSO	BIX	0.143867	0.0565263	-1.34774	no
AGO1	DMSO	BIX	13.4536	12.6275	-0.091423	no
AGO2	DMSO	BIX	31.3933	36.6606	0.223774	no
AGO3	DMSO	BIX	11.3831	11.7079	0.0405847	no
AGO4	DMSO	BIX	2.45244	2.07402	-0.241786	no
AGPAT1	DMSO	BIX	0.559417	0.649438	0.215268	no
AGPAT1	DMSO	BIX	0	0	0	no
AGPAT1	DMSO	BIX	0	0	0	no
AGPAT1	DMSO	BIX	0	0	0	no
AGPAT1	DMSO	BIX	0	0	0	no
AGPAT1	DMSO	BIX	0	0	0	no
AGPAT1	DMSO	BIX	0	0	0	no
AGPAT2	DMSO	BIX	64.9661	79.5092	0.291434	no
AGPAT3	DMSO	BIX	0.0334513	0.0371018	0.149427	no
AGPAT4	DMSO	BIX	2.88344	2.73243	-0.0776087	no
AGPAT4-IT1	DMSO	BIX	0.17502	0.0730518	-1.26053	no
AGPAT5	DMSO	BIX	7.15022	10.8571	0.602575	no
AGPS	DMSO	BIX	32.8969	21.0608	-0.643389	yes
AGR2	DMSO	BIX	0	0.0657951	inf	no
AGR3	DMSO	BIX	0	0	0	no
AGRN	DMSO	BIX	139.841	127.643	-0.131675	no
AGRP	DMSO	BIX	0	0	0	no
AGT	DMSO	BIX	1.00004	1.62437	0.699818	no
AGTPBP1	DMSO	BIX	10.2399	8.33914	-0.296233	no
AGTR1	DMSO	BIX	0	0	0	no
AGTR2	DMSO	BIX	0	0	0	no
AGTRAP	DMSO	BIX	30.5395	30.3552	-0.00873035	no
AGXT	DMSO	BIX	0	0	0	no
AGXT2	DMSO	BIX	0	0	0	no
AHCTF1	DMSO	BIX	10.8579	11.3052	0.0582319	no
AHCTF1P1	DMSO	BIX	0.0237686	0.0576698	1.27876	no
AHCY	DMSO	BIX	107.008	90.7698	-0.237439	no
AHCYL1	DMSO	BIX	61.5006	60.3504	-0.0272367	no
AHCYL2	DMSO	BIX	3.51579	3.93044	0.160844	no
AHDC1	DMSO	BIX	8.03393	6.38432	-0.331573	no
AHI1	DMSO	BIX	7.98733	6.59343	-0.276684	no
AHNAK	DMSO	BIX	77.9572	85.0126	0.124995	no
AHNAK2	DMSO	BIX	11.7609	17.5039	0.573673	no
AHR	DMSO	BIX	0.0960412	0.065364	-0.555158	no
AHRR,PDCD6	DMSO	BIX	62.3953	74.8188	0.261965	no
AHSA1	DMSO	BIX	137.667	129.117	-0.092495	no
AHSA2	DMSO	BIX	29.7741	32.3986	0.121875	no
AHSG	DMSO	BIX	0	0.0878635	inf	no
AHSP	DMSO	BIX	0	0	0	no
AICDA	DMSO	BIX	0.0309016	0	#NAME?	no
AIDA	DMSO	BIX	39.4329	38.4777	-0.0353766	no
AIF1	DMSO	BIX	0	0	0	no
AIF1	DMSO	BIX	0	0	0	no
AIF1	DMSO	BIX	0	0	0	no
AIF1	DMSO	BIX	0	0	0	no
AIF1	DMSO	BIX	0	0	0	no
AIF1	DMSO	BIX	0	0	0	no
AIF1L	DMSO	BIX	7.19036	7.81828	0.120786	no
AIFM1	DMSO	BIX	14.7726	14.2213	-0.0548754	no
AIFM2	DMSO	BIX	18.0853	20.566	0.185443	no
AIFM3,LZTR1	DMSO	BIX	16.7262	19.5741	0.226833	no
AIG1	DMSO	BIX	24.3486	42.1669	0.792273	no
AIM1	DMSO	BIX	0.516692	0.500901	-0.0447803	no
AIM1L	DMSO	BIX	1.01874	1.14276	0.165737	no
AIM2	DMSO	BIX	0	0.0400863	inf	no
AIMP1	DMSO	BIX	22.6068	30.0368	0.409971	no
AIMP2	DMSO	BIX	73.5461	77.6933	0.0791417	no
AIP	DMSO	BIX	63.3871	57.353	-0.144321	no
AIPL1	DMSO	BIX	0.0161267	0.0198311	0.298313	no
AIRE	DMSO	BIX	0	0	0	no
AIRN	DMSO	BIX	0	0	0	no
AJAP1	DMSO	BIX	0	0.0137556	inf	no
AJUBA	DMSO	BIX	59.7949	42.0099	-0.509293	no
AK1,ST6GALNAC6	DMSO	BIX	32.0333	28.1532	-0.186274	no
AK2	DMSO	BIX	56.0675	71.1264	0.343221	no
AK3	DMSO	BIX	14.89	19.0124	0.352598	no
AK4	DMSO	BIX	10.2627	21.9734	1.09834	yes
AK5	DMSO	BIX	7.23584	9.81951	0.44049	no
AK6,TAF9	DMSO	BIX	104.191	121.673	0.223771	no
AK7	DMSO	BIX	0.065171	0.0331793	-0.973944	no
AK8	DMSO	BIX	0.0639702	0.121464	0.925062	no
AK9	DMSO	BIX	1.36248	1.78061	0.38613	no
AKAP1	DMSO	BIX	10.3289	16.4156	0.668378	no
AKAP10	DMSO	BIX	7.38513	7.03217	-0.0706529	no
AKAP11	DMSO	BIX	4.69176	4.39205	-0.0952351	no
AKAP12	DMSO	BIX	13.9422	16.62	0.253466	no
AKAP13	DMSO	BIX	4.12416	4.20783	0.0289771	no
AKAP14	DMSO	BIX	0	0	0	no
AKAP17A,ASMT	DMSO	BIX	0	0	0	no
AKAP17A,ASMT	DMSO	BIX	0	0	0	no
AKAP2,PALM2,PALM2-AKAP2	DMSO	BIX	37.2072	75.6743	1.02422	yes
AKAP3	DMSO	BIX	0.118279	0.337869	1.51428	no
AKAP4	DMSO	BIX	0	0	0	no
AKAP5	DMSO	BIX	3.38537	1.02122	-1.72902	no
AKAP6	DMSO	BIX	0.182318	0.206592	0.180328	no
AKAP7	DMSO	BIX	3.55961	1.87459	-0.925141	no
AKAP8	DMSO	BIX	10.5315	10.8226	0.0393273	no
AKAP8L	DMSO	BIX	22.1032	24.0465	0.121566	no
AKAP9	DMSO	BIX	8.68842	7.2035	-0.270396	no
AKIP1	DMSO	BIX	49.128	36.8091	-0.416485	no
AKIRIN1	DMSO	BIX	55.4622	46.3308	-0.259534	no
AKIRIN2	DMSO	BIX	16.4707	12.5361	-0.393807	no
AKNA	DMSO	BIX	2.07285	1.87778	-0.142586	no
AKNAD1	DMSO	BIX	0.0461637	0.0568907	0.301433	no
AKR1A1	DMSO	BIX	81.0392	76.9279	-0.0751138	no
AKR1B1	DMSO	BIX	112.399	110.932	-0.0189494	no
AKR1B10	DMSO	BIX	0.44398	0.603717	0.443378	no
AKR1B15	DMSO	BIX	0	0	0	no
AKR1C1	DMSO	BIX	0.245198	0.0436618	-2.4895	no
AKR1C2	DMSO	BIX	0.0757528	0.0621311	-0.285984	no
AKR1C3	DMSO	BIX	3.83288	3.40647	-0.170153	no
AKR1C4	DMSO	BIX	0	0	0	no
AKR1C6P	DMSO	BIX	0	0	0	no
AKR1C8P	DMSO	BIX	0	0	0	no
AKR1D1	DMSO	BIX	0.0174723	0.0317901	0.863511	no
AKR1E2	DMSO	BIX	0.812954	0.585474	-0.473568	no
AKR7A2	DMSO	BIX	33.0557	27.0382	-0.289902	no
AKR7A2P1	DMSO	BIX	0.0371662	0.107361	1.5304	no
AKR7A3	DMSO	BIX	0.0802694	0.07419	-0.113625	no
AKR7L	DMSO	BIX	0.169026	0.419406	1.31111	no
AKT1	DMSO	BIX	47.1135	37.2081	-0.340522	no
AKT1S1	DMSO	BIX	49.9025	50.7437	0.0241168	no
AKT2	DMSO	BIX	28.4777	28.9615	0.0243043	no
AKT3	DMSO	BIX	21.5461	17.9564	-0.262929	no
AKTIP	DMSO	BIX	19.227	14.6282	-0.39438	no
ALAD	DMSO	BIX	10.685	10.6304	-0.00738722	no
ALAS1	DMSO	BIX	27.2236	39.7127	0.544739	no
ALAS2	DMSO	BIX	0	0	0	no
ALB	DMSO	BIX	0	0	0	no
ALCAM	DMSO	BIX	103.747	148.377	0.51619	no
ALDH16A1	DMSO	BIX	7.80507	6.39316	-0.287884	no
ALDH18A1	DMSO	BIX	21.8712	26.0361	0.251479	no
ALDH1A1	DMSO	BIX	0.149376	0.0237164	-2.65498	no
ALDH1A2	DMSO	BIX	0.093839	0.0549845	-0.771163	no
ALDH1A3	DMSO	BIX	0.371121	0.264731	-0.487362	no
ALDH1B1	DMSO	BIX	28.7181	24.9195	-0.204686	no
ALDH1L1	DMSO	BIX	8.90263	8.17362	-0.123257	no
ALDH1L1-AS1	DMSO	BIX	0.177342	0	#NAME?	no
ALDH1L1-AS2	DMSO	BIX	0.0196622	0	#NAME?	no
ALDH1L2	DMSO	BIX	0.829357	1.00634	0.279047	no
ALDH2	DMSO	BIX	21.639	13.7979	-0.649187	no
ALDH3A1	DMSO	BIX	0.336351	0.54159	0.687236	no
ALDH3A2	DMSO	BIX	12.0543	10.2083	-0.23981	no
ALDH3B1	DMSO	BIX	14.5027	10.3116	-0.492049	no
ALDH3B2	DMSO	BIX	0.0363874	0.0112081	-1.6989	no
ALDH4A1	DMSO	BIX	15.1156	10.7513	-0.491522	no
ALDH5A1	DMSO	BIX	3.669	3.12578	-0.231169	no
ALDH6A1	DMSO	BIX	5.19261	4.95399	-0.06787	no
ALDH7A1	DMSO	BIX	35.7104	23.6945	-0.591793	no
ALDH8A1	DMSO	BIX	0.283545	0.382653	0.432456	no
ALDH9A1	DMSO	BIX	29.5826	28.2558	-0.0662032	no
ALDOA	DMSO	BIX	364.867	494.222	0.437786	no
ALDOB	DMSO	BIX	0	0.0541657	inf	no
ALDOC	DMSO	BIX	3.41134	19.0084	2.47822	yes
ALG1	DMSO	BIX	4.07276	5.59973	0.459351	no
ALG10	DMSO	BIX	7.91468	7.16386	-0.143793	no
ALG10B	DMSO	BIX	2.62709	2.59746	-0.0163601	no
ALG11,UTP14C	DMSO	BIX	6.67931	6.82019	0.0301128	no
ALG12	DMSO	BIX	9.53796	9.73371	0.0293087	no
ALG13	DMSO	BIX	5.08144	3.78456	-0.425113	no
ALG14	DMSO	BIX	11.3598	10.0418	-0.177924	no
ALG1L	DMSO	BIX	0.548613	0.438459	-0.323348	no
ALG1L2	DMSO	BIX	0	0	0	no
ALG1L9P	DMSO	BIX	0.362262	0.23476	-0.625843	no
ALG2	DMSO	BIX	15.8756	20.1574	0.344499	no
ALG3	DMSO	BIX	20.144	34.7157	0.785239	no
ALG5	DMSO	BIX	12.1361	16.6451	0.455796	no
ALG6	DMSO	BIX	8.53274	7.54381	-0.177715	no
ALG8	DMSO	BIX	38.6311	38.1317	-0.0187734	no
ALG9	DMSO	BIX	15.3334	14.7014	-0.0607218	no
ALK	DMSO	BIX	0.0269686	0.0850393	1.65685	no
ALKBH1	DMSO	BIX	7.28687	7.22536	-0.0122304	no
ALKBH2	DMSO	BIX	11.9438	17.2897	0.533651	no
ALKBH3	DMSO	BIX	11.8358	17.5802	0.570791	no
ALKBH3-AS1	DMSO	BIX	0.187648	0	#NAME?	no
ALKBH4	DMSO	BIX	8.24674	8.33058	0.0145926	no
ALKBH5	DMSO	BIX	20.4175	20.142	-0.0195996	no
ALKBH6,SYNE4	DMSO	BIX	25.5564	27.9184	0.127533	no
ALKBH7	DMSO	BIX	30.4232	25.2314	-0.269948	no
ALKBH8	DMSO	BIX	4.99957	5.15505	0.0441812	no
ALLC	DMSO	BIX	0	0	0	no
ALMS1	DMSO	BIX	5.1725	3.62036	-0.514729	no
ALMS1-IT1	DMSO	BIX	1.17825	0.985904	-0.257126	no
ALOX12	DMSO	BIX	1.25311	1.736	0.470263	no
ALOX12-AS1	DMSO	BIX	1.62728	2.16003	0.40859	no
ALOX12B	DMSO	BIX	0.0529568	0.100553	0.92507	no
ALOX12P2	DMSO	BIX	0.243659	0.102118	-1.25462	no
ALOX15	DMSO	BIX	0	0	0	no
ALOX15B	DMSO	BIX	0	0.0822646	inf	no
ALOX15P1	DMSO	BIX	0.347802	0.403205	0.213249	no
ALOX5	DMSO	BIX	8.15734	3.87389	-1.07432	yes
ALOX5AP	DMSO	BIX	0.86965	0.109483	-2.98973	no
ALOXE3	DMSO	BIX	0.658904	1.96071	1.57324	no
ALPI	DMSO	BIX	0	0	0	no
ALPK1	DMSO	BIX	3.35188	2.13027	-0.653934	no
ALPK2	DMSO	BIX	8.3255	5.13019	-0.698525	no
ALPK3	DMSO	BIX	0.187632	0.277017	0.562066	no
ALPL	DMSO	BIX	3.35219	8.96551	1.41928	yes
ALPP	DMSO	BIX	6.41625	4.21333	-0.60677	no
ALPPL2	DMSO	BIX	0	0	0	no
ALS2	DMSO	BIX	9.07294	11.414	0.331161	no
ALS2CL	DMSO	BIX	3.17319	7.29059	1.2001	yes
ALS2CR11	DMSO	BIX	0.57129	0.197783	-1.5303	no
ALS2CR12	DMSO	BIX	0.0840749	0.244923	1.54258	no
ALX1	DMSO	BIX	0	0	0	no
ALX3	DMSO	BIX	2.19738	2.73017	0.313205	no
ALX4	DMSO	BIX	0.0237684	0.0146455	-0.698588	no
ALYREF	DMSO	BIX	154.755	121.821	-0.345223	no
AMACR,C1QTNF3	DMSO	BIX	3.42735	4.33724	0.339684	no
AMBN	DMSO	BIX	0	0	0	no
AMBP	DMSO	BIX	0.0677515	0.0769818	0.184264	no
AMBRA1	DMSO	BIX	8.81261	9.43909	0.0990793	no
AMD1	DMSO	BIX	26.7575	23.2244	-0.204306	no
AMDHD1	DMSO	BIX	0.169082	0.431017	1.35002	no
AMDHD2	DMSO	BIX	12.6283	30.203	1.25803	yes
AMELX	DMSO	BIX	0	0	0	no
AMELY	DMSO	BIX	0	0	0	no
AMER1	DMSO	BIX	2.53542	2.68619	0.0833405	no
AMER2	DMSO	BIX	0.00428253	0	#NAME?	no
AMER3	DMSO	BIX	0	0.00860343	inf	no
AMFR	DMSO	BIX	29.6069	33.4996	0.178209	no
AMH	DMSO	BIX	1.64388	1.06672	-0.623928	no
AMHR2	DMSO	BIX	0	0	0	no
AMICA1	DMSO	BIX	0	0	0	no
AMIGO1	DMSO	BIX	3.26908	5.52811	0.757901	no
AMIGO2	DMSO	BIX	72.1737	193.113	1.4199	yes
AMIGO3	DMSO	BIX	5.85519	5.22086	-0.165428	no
AMMECR1	DMSO	BIX	2.62158	2.62762	0.00331904	no
AMMECR1L	DMSO	BIX	18.6717	17.93	-0.0584757	no
AMN	DMSO	BIX	0.120662	0.0699374	-0.786841	no
AMN1	DMSO	BIX	4.12479	5.78257	0.487392	no
AMOT	DMSO	BIX	5.86042	4.39183	-0.416184	no
AMOTL1	DMSO	BIX	13.826	11.8516	-0.222309	no
AMOTL2	DMSO	BIX	39.3767	46.1719	0.22967	no
AMPD1	DMSO	BIX	0	0	0	no
AMPD2	DMSO	BIX	34.0879	33.5471	-0.0230713	no
AMPD3	DMSO	BIX	0.139477	0.451263	1.69394	no
AMPH	DMSO	BIX	14.163	7.29511	-0.957123	yes
AMT,NICN1	DMSO	BIX	5.5254	5.74907	0.0572476	no
AMTN	DMSO	BIX	0.251538	0.610349	1.27886	no
AMY1A	DMSO	BIX	0	0	0	no
AMY1A	DMSO	BIX	0	0	0	no
AMY1A	DMSO	BIX	0	0	0	no
AMY2A	DMSO	BIX	0	0	0	no
AMY2B,RNPC3	DMSO	BIX	11.43	11.3329	-0.0123056	no
AMZ1	DMSO	BIX	0.0513501	0.0494349	-0.054837	no
AMZ2	DMSO	BIX	57.0001	45.7731	-0.316465	no
AMZ2P1	DMSO	BIX	3.00679	3.01467	0.00377481	no
ANAPC1	DMSO	BIX	14.6695	15.2694	0.0578217	no
ANAPC10	DMSO	BIX	8.40921	10.3238	0.295933	no
ANAPC11,NPB	DMSO	BIX	121.042	98.9757	-0.290358	no
ANAPC13	DMSO	BIX	44.8664	48.7545	0.119901	no
ANAPC15	DMSO	BIX	65.6581	52.1156	-0.333258	no
ANAPC16	DMSO	BIX	25.4743	25.6358	0.00911724	no
ANAPC1P1	DMSO	BIX	0.0531579	0	#NAME?	no
ANAPC2	DMSO	BIX	11.5456	11.3394	-0.0260053	no
ANAPC4	DMSO	BIX	9.45243	8.75712	-0.110228	no
ANAPC5	DMSO	BIX	42.7306	36.2489	-0.237331	no
ANAPC7	DMSO	BIX	29.0687	28.4896	-0.0290347	no
ANG,RNASE4	DMSO	BIX	11.0449	9.19099	-0.265088	no
ANGEL1	DMSO	BIX	9.523	9.29426	-0.0350765	no
ANGEL2	DMSO	BIX	3.82955	2.89542	-0.403399	no
ANGPT1	DMSO	BIX	0.0504358	0.0477834	-0.0779358	no
ANGPT2	DMSO	BIX	0	0.0104663	inf	no
ANGPT4	DMSO	BIX	0.0929457	1.76028	4.24327	no
ANGPT4	DMSO	BIX	0.18919	0.0540892	-1.80643	no
ANGPTL1	DMSO	BIX	0	0	0	no
ANGPTL2	DMSO	BIX	3.68766	4.89005	0.407143	no
ANGPTL3	DMSO	BIX	0	0	0	no
ANGPTL4	DMSO	BIX	0.0262399	0.0161666	-0.698744	no
ANGPTL5	DMSO	BIX	0	0	0	no
ANGPTL6	DMSO	BIX	1.96984	1.84677	-0.0930761	no
ANGPTL7	DMSO	BIX	0.0399459	0	#NAME?	no
ANHX	DMSO	BIX	0	0	0	no
ANK1	DMSO	BIX	0.445168	0.789093	0.825845	no
ANK2	DMSO	BIX	0.902233	1.83444	1.02377	no
ANK3	DMSO	BIX	0.792689	0.551623	-0.523074	no
ANKAR	DMSO	BIX	0.608882	0.619026	0.0238359	no
ANKDD1A	DMSO	BIX	2.60919	3.40483	0.383982	no
ANKDD1B	DMSO	BIX	0	0.0218697	inf	no
ANKEF1	DMSO	BIX	2.08843	2.94613	0.496402	no
ANKFN1	DMSO	BIX	0.111021	0.166103	0.581241	no
ANKFY1	DMSO	BIX	7.98146	6.69703	-0.25313	no
ANKH	DMSO	BIX	6.2709	5.8891	-0.0906242	no
ANKHD1,ANKHD1-EIF4EBP3,EIF4EBP3	DMSO	BIX	14.9592	14.5284	-0.0421621	no
ANKIB1	DMSO	BIX	29.8818	23.8396	-0.325909	no
ANKK1	DMSO	BIX	0.0684295	0.0987921	0.529777	no
ANKLE1	DMSO	BIX	0.176442	0.162393	-0.119702	no
ANKLE2	DMSO	BIX	33.2058	29.1716	-0.186872	no
ANKMY1	DMSO	BIX	1.56689	1.35049	-0.214418	no
ANKMY2	DMSO	BIX	10.7323	9.46843	-0.180767	no
ANKRA2	DMSO	BIX	3.67078	5.08878	0.471233	no
ANKRD1	DMSO	BIX	92.9554	176.492	0.924995	yes
ANKRD10	DMSO	BIX	16.302	24.2042	0.570209	no
ANKRD11	DMSO	BIX	28.2116	32.9908	0.225775	no
ANKRD12	DMSO	BIX	4.49156	4.6864	0.0612642	no
ANKRD13A	DMSO	BIX	9.69028	11.3561	0.228851	no
ANKRD13B	DMSO	BIX	7.14984	7.49787	0.06857	no
ANKRD13C	DMSO	BIX	7.66399	6.63543	-0.207905	no
ANKRD13D	DMSO	BIX	11.4444	11.4534	0.00113352	no
ANKRD16	DMSO	BIX	1.42965	2.08824	0.546619	no
ANKRD17	DMSO	BIX	14.645	15.7093	0.10121	no
ANKRD18A	DMSO	BIX	0.335481	0.32842	-0.0306872	no
ANKRD18B	DMSO	BIX	0.0117446	0.0144734	0.301412	no
ANKRD18DP	DMSO	BIX	0	0	0	no
ANKRD19P	DMSO	BIX	0.0396233	0.281551	2.82897	no
ANKRD2	DMSO	BIX	0.908313	0.471258	-0.946673	no
ANKRD20A1,ANKRD20A3	DMSO	BIX	0.148236	0	#NAME?	no
ANKRD20A11P	DMSO	BIX	0	0.115868	inf	no
ANKRD20A12P	DMSO	BIX	52.8105	53.1996	0.0105901	no
ANKRD20A19P	DMSO	BIX	0	0	0	no
ANKRD20A2,ANKRD20A3	DMSO	BIX	0.036807	0.0077647	-2.24498	no
ANKRD20A2,ANKRD20A3	DMSO	BIX	0	0	0	no
ANKRD20A4	DMSO	BIX	0.0734857	0.0387594	-0.922916	no
ANKRD20A5P	DMSO	BIX	3.84697	7.25011	0.91428	no
ANKRD20A8P,FAM95A,LOC442028	DMSO	BIX	84.0141	58.0088	-0.534359	no
ANKRD20A9P	DMSO	BIX	0.24113	0.240127	-0.00601061	no
ANKRD22	DMSO	BIX	0	0	0	no
ANKRD23,ANKRD39	DMSO	BIX	16.4902	14.4482	-0.190711	no
ANKRD24	DMSO	BIX	1.08247	0.810646	-0.417177	no
ANKRD26	DMSO	BIX	3.68259	3.14659	-0.226931	no
ANKRD26P1	DMSO	BIX	0.581929	0.877585	0.592694	no
ANKRD26P3	DMSO	BIX	0.0355037	0	#NAME?	no
ANKRD27	DMSO	BIX	17.2912	15.8349	-0.126927	no
ANKRD28	DMSO	BIX	16.9343	21.8043	0.364662	no
ANKRD29	DMSO	BIX	0.484157	1.6848	1.79903	no
ANKRD30A	DMSO	BIX	0.0785939	0.0959179	0.287383	no
ANKRD30B	DMSO	BIX	0.450952	1.8378	2.02694	no
ANKRD30BL	DMSO	BIX	0	0	0	no
ANKRD30BP2	DMSO	BIX	0.0129679	0.205767	3.988	no
ANKRD30BP3	DMSO	BIX	0	0	0	no
ANKRD31	DMSO	BIX	0.0709196	0.0132147	-2.42405	no
ANKRD33	DMSO	BIX	0	0.0830112	inf	no
ANKRD33B	DMSO	BIX	5.18788	4.90931	-0.0796267	no
ANKRD34A	DMSO	BIX	2.15465	3.69563	0.778364	no
ANKRD34B	DMSO	BIX	0.022344	0	#NAME?	no
ANKRD34C	DMSO	BIX	0	0.0049211	inf	no
ANKRD34C-AS1	DMSO	BIX	0	0	0	no
ANKRD35	DMSO	BIX	0	0	0	no
ANKRD36	DMSO	BIX	3.6287	4.76075	0.391736	no
ANKRD36B	DMSO	BIX	1.27333	1.32919	0.0619314	no
ANKRD36BP1	DMSO	BIX	1.59677	1.90417	0.254012	no
ANKRD36BP2	DMSO	BIX	0.0797103	0.0168167	-2.24487	no
ANKRD36C	DMSO	BIX	2.14533	2.42587	0.177302	no
ANKRD37	DMSO	BIX	3.00845	3.86775	0.362477	no
ANKRD40	DMSO	BIX	25.8977	29.1555	0.170943	no
ANKRD42	DMSO	BIX	3.7375	4.05979	0.119333	no
ANKRD44	DMSO	BIX	3.78786	2.89798	-0.386337	no
ANKRD44-IT1	DMSO	BIX	0	0	0	no
ANKRD45	DMSO	BIX	0.643677	2.71112	2.07448	no
ANKRD45	DMSO	BIX	0.0831147	0.0904231	0.121586	no
ANKRD46	DMSO	BIX	2.87036	4.12108	0.521789	no
ANKRD49	DMSO	BIX	9.92721	10.7615	0.116421	no
ANKRD50	DMSO	BIX	6.90058	6.85374	-0.00982612	no
ANKRD52	DMSO	BIX	27.3214	19.7967	-0.464774	no
ANKRD53	DMSO	BIX	0.114567	0.225722	0.978353	no
ANKRD54	DMSO	BIX	20.298	33.7692	0.734369	no
ANKRD55	DMSO	BIX	0	0	0	no
ANKRD6	DMSO	BIX	0.927222	0.890319	-0.0585927	no
ANKRD60	DMSO	BIX	0	0.00801792	inf	no
ANKRD61	DMSO	BIX	1.26827	0.817006	-0.634441	no
ANKRD62	DMSO	BIX	0.0721735	0.202766	1.49028	no
ANKRD62P1-PARP4P3	DMSO	BIX	0	0	0	no
ANKRD62P1-PARP4P3,TPTEP1	DMSO	BIX	32.0194	35.0014	0.128465	no
ANKRD63	DMSO	BIX	0.0443137	0.081915	0.886375	no
ANKRD65	DMSO	BIX	0.0291314	0.0841769	1.53085	no
ANKRD66	DMSO	BIX	0	0	0	no
ANKRD7	DMSO	BIX	0.704906	0.3337	-1.07888	no
ANKRD9	DMSO	BIX	15.3997	17.8276	0.211216	no
ANKS1A	DMSO	BIX	6.99873	6.80747	-0.0399756	no
ANKS1B	DMSO	BIX	1.19569	0.616314	-0.956099	no
ANKS3	DMSO	BIX	6.54043	8.43587	0.367151	no
ANKS4B	DMSO	BIX	0	0.0095034	inf	no
ANKS6	DMSO	BIX	6.8599	10.8915	0.66694	no
ANKUB1	DMSO	BIX	0.0705386	0.0869904	0.302443	no
ANKZF1	DMSO	BIX	7.98952	18.2789	1.194	yes
ANLN	DMSO	BIX	103.479	67.0107	-0.626873	no
ANO1	DMSO	BIX	0.474767	0.288779	-0.717254	no
ANO10	DMSO	BIX	17.359	20.2073	0.219196	no
ANO1-AS2	DMSO	BIX	0.0692604	0.770948	3.47653	no
ANO2	DMSO	BIX	15.1971	33.3203	1.1326	yes
ANO3	DMSO	BIX	1.31751	1.32749	0.0108867	no
ANO3	DMSO	BIX	16.4522	17.6362	0.100263	no
ANO4	DMSO	BIX	0.837268	1.3084	0.644038	no
ANO5	DMSO	BIX	2.17143	1.56788	-0.469825	no
ANO6	DMSO	BIX	25.8692	21.3079	-0.279851	no
ANO7	DMSO	BIX	0.745288	0.831965	0.158726	no
ANO8	DMSO	BIX	4.92129	4.42025	-0.154907	no
ANO9	DMSO	BIX	0.0455673	0.0354539	-0.362054	no
ANOS1	DMSO	BIX	8.23294	13.3954	0.702261	no
ANP32A	DMSO	BIX	132.764	96.3973	-0.4618	no
ANP32A-IT1	DMSO	BIX	0.039559	0.0615581	0.637944	no
ANP32AP1	DMSO	BIX	0	0.0479297	inf	no
ANP32B	DMSO	BIX	200.14	147.942	-0.435977	no
ANP32C	DMSO	BIX	0.0828873	0	#NAME?	no
ANP32D	DMSO	BIX	0	0	0	no
ANP32E	DMSO	BIX	76.4165	41.0624	-0.896066	yes
ANPEP	DMSO	BIX	0.458665	0.430415	-0.0917113	no
ANTXR1	DMSO	BIX	41.8134	46.9514	0.167203	no
ANTXR2	DMSO	BIX	3.14708	9.30416	1.56386	yes
ANTXRL	DMSO	BIX	0	0	0	no
ANTXRLP1	DMSO	BIX	0	0	0	no
ANXA1	DMSO	BIX	308.946	376.6	0.285678	no
ANXA10	DMSO	BIX	59.6501	46.3757	-0.363156	no
ANXA11	DMSO	BIX	67.5256	61.6701	-0.130865	no
ANXA13	DMSO	BIX	0	0	0	no
ANXA2	DMSO	BIX	2730.65	2037.65	-0.422338	no
ANXA2P1	DMSO	BIX	0.143291	0.0675588	-1.08473	no
ANXA2P2	DMSO	BIX	0.367402	0.386999	0.0749724	no
ANXA2P3	DMSO	BIX	0.0726492	0	#NAME?	no
ANXA2R	DMSO	BIX	0	0.137364	inf	no
ANXA3	DMSO	BIX	39.1085	42.0523	0.104702	no
ANXA4	DMSO	BIX	23.6143	34.1725	0.533171	no
ANXA5	DMSO	BIX	444.161	567.758	0.354193	no
ANXA6	DMSO	BIX	47.1819	38.9848	-0.275323	no
ANXA7	DMSO	BIX	92.4374	87.5099	-0.079031	no
ANXA8	DMSO	BIX	0.022421	0.0138108	-0.69906	no
ANXA8	DMSO	BIX	0.342831	0.118006	-1.53864	no
ANXA8L1	DMSO	BIX	9.21121	6.94165	-0.408114	no
ANXA9	DMSO	BIX	0.755002	0.847623	0.166942	no
AOAH	DMSO	BIX	0.704967	1.34882	0.936075	no
AOAH-IT1	DMSO	BIX	0	0	0	no
AOC1	DMSO	BIX	0.162063	0.192669	0.249572	no
AOC2,PSME3	DMSO	BIX	52.1925	58.2975	0.159593	no
AOC3	DMSO	BIX	1.43126	1.47982	0.0481362	no
AOC4P	DMSO	BIX	0	0.0274681	inf	no
AOX1	DMSO	BIX	13.799	31.9524	1.21136	yes
AOX2P	DMSO	BIX	0	0	0	no
AP1AR	DMSO	BIX	12.8089	17.1822	0.423773	no
AP1B1	DMSO	BIX	28.075	26.0026	-0.110627	no
AP1B1P1	DMSO	BIX	0	0	0	no
AP1G1	DMSO	BIX	19.6113	21.9552	0.162876	no
AP1G2	DMSO	BIX	26.1342	24.7478	-0.0786426	no
AP1M1	DMSO	BIX	31.8905	31.7055	-0.00839682	no
AP1M2	DMSO	BIX	46.4191	43.2218	-0.102959	no
AP1S1	DMSO	BIX	127.378	138.349	0.119194	no
AP1S2	DMSO	BIX	12.1153	19.1971	0.664066	no
AP1S3,WDFY1	DMSO	BIX	26.2685	23.5391	-0.158275	no
AP2A1	DMSO	BIX	54.7337	40.7376	-0.426067	no
AP2A2	DMSO	BIX	13.9612	10.7541	-0.376526	no
AP2B1	DMSO	BIX	64.47	52.106	-0.307177	no
AP2M1	DMSO	BIX	259.329	210.629	-0.300078	no
AP2S1	DMSO	BIX	190.396	171.047	-0.154615	no
AP3B1	DMSO	BIX	15.6289	16.0496	0.0383259	no
AP3B2	DMSO	BIX	0.130773	0.337418	1.36747	no
AP3D1	DMSO	BIX	23.323	27.7175	0.24904	no
AP3M1	DMSO	BIX	20.7801	20.4764	-0.0212425	no
AP3M2	DMSO	BIX	7.781	10.7709	0.469117	no
AP3S1	DMSO	BIX	106.341	105.52	-0.0111844	no
AP3S2,ARPIN,C15orf38-AP3S2	DMSO	BIX	16.0589	13.4485	-0.255936	no
AP4B1	DMSO	BIX	7.04201	7.06005	0.00369108	no
AP4B1-AS1	DMSO	BIX	3.59704	2.96583	-0.278372	no
AP4E1	DMSO	BIX	4.25088	4.42887	0.0591774	no
AP4M1	DMSO	BIX	11.1329	9.14979	-0.283019	no
AP4S1	DMSO	BIX	1.73375	1.1628	-0.57629	no
AP5B1	DMSO	BIX	7.58887	8.17653	0.107603	no
AP5M1	DMSO	BIX	20.6289	19.3851	-0.0897222	no
AP5S1	DMSO	BIX	5.58276	4.81469	-0.213536	no
AP5Z1	DMSO	BIX	10.8675	17.0273	0.647821	no
APAF1	DMSO	BIX	3.84255	2.58508	-0.571856	no
APBA1	DMSO	BIX	0.467705	0.561495	0.263673	no
APBA2	DMSO	BIX	8.49049	13.0138	0.616123	no
APBA3	DMSO	BIX	5.12033	4.77576	-0.100506	no
APBB1	DMSO	BIX	24.518	21.6905	-0.176774	no
APBB1IP	DMSO	BIX	0.0342538	0.0527659	0.62334	no
APBB2	DMSO	BIX	13.9785	10.3081	-0.439429	no
APBB3,SRA1	DMSO	BIX	25.2838	20.965	-0.27023	no
APC	DMSO	BIX	4.70175	5.38025	0.194476	no
APC2	DMSO	BIX	5.3464	7.20383	0.430195	no
APCDD1	DMSO	BIX	0	0	0	no
APCDD1L	DMSO	BIX	0.536603	0.650505	0.277706	no
APCDD1L-AS1	DMSO	BIX	8.21984	8.79221	0.0971161	no
APCS	DMSO	BIX	0	0	0	no
APEH	DMSO	BIX	58.0775	68.112	0.22993	no
APELA	DMSO	BIX	0	0	0	no
APEX1	DMSO	BIX	186.393	173.072	-0.106977	no
APEX2	DMSO	BIX	28.2512	27.1675	-0.0564297	no
APH1A	DMSO	BIX	89.0094	88.5414	-0.00760585	no
APH1B	DMSO	BIX	5.3998	5.66697	0.0696728	no
API5	DMSO	BIX	51.113	50.6448	-0.0132778	no
APIP	DMSO	BIX	23.8247	21.8622	-0.124019	no
APITD1,APITD1-CORT,CORT	DMSO	BIX	34.3109	25.9009	-0.405664	no
APLF	DMSO	BIX	1.06733	2.63587	1.30428	no
APLN	DMSO	BIX	0.163412	0.209932	0.361403	no
APLNR	DMSO	BIX	0	0.0701643	inf	no
APLP1	DMSO	BIX	38.6675	22.3588	-0.790275	yes
APLP2	DMSO	BIX	149.162	136.211	-0.131034	no
APMAP	DMSO	BIX	60.6976	65.4934	0.10971	no
APOA1	DMSO	BIX	0.405715	0.110915	-1.87101	no
APOA1-AS	DMSO	BIX	0.115495	0	#NAME?	no
APOA1BP	DMSO	BIX	109.66	86.1011	-0.348932	no
APOA2	DMSO	BIX	0	0	0	no
APOA4	DMSO	BIX	0	0	0	no
APOA5	DMSO	BIX	0	0.0150369	inf	no
APOB	DMSO	BIX	0	0	0	no
APOBEC1	DMSO	BIX	0	0	0	no
APOBEC2	DMSO	BIX	0.0798154	0.217474	1.44611	no
APOBEC3A,APOBEC3A_B,APOBEC3B	DMSO	BIX	45.0148	27.6428	-0.703498	yes
APOBEC3B-AS1	DMSO	BIX	0.647281	0.90882	0.489604	no
APOBEC3C	DMSO	BIX	33.3467	35.0709	0.0727322	no
APOBEC3D	DMSO	BIX	0.714897	0.361564	-0.983485	no
APOBEC3F	DMSO	BIX	1.83558	1.87819	0.0331044	no
APOBEC3G	DMSO	BIX	0.100184	0.168284	0.748241	no
APOBEC3H	DMSO	BIX	0.920903	1.07601	0.224572	no
APOBEC4	DMSO	BIX	0	0.0199512	inf	no
APOBR	DMSO	BIX	0.0339284	0.0357905	0.0770861	no
APOC1	DMSO	BIX	0	0	0	no
APOC1P1	DMSO	BIX	0	0	0	no
APOC2,APOC4	DMSO	BIX	0.0791138	0	#NAME?	no
APOC3	DMSO	BIX	0	0	0	no
APOD	DMSO	BIX	0.656202	0.425729	-0.624206	no
APOE	DMSO	BIX	1.05458	0.88017	-0.26081	no
APOF	DMSO	BIX	0	0	0	no
APOH	DMSO	BIX	0	0	0	no
APOL1	DMSO	BIX	10.7012	11.8421	0.146146	no
APOL2	DMSO	BIX	13.9444	14.744	0.0804334	no
APOL3	DMSO	BIX	1.01948	1.16446	0.19182	no
APOL4	DMSO	BIX	0.377387	0.222252	-0.76385	no
APOL5	DMSO	BIX	0.129707	0	#NAME?	no
APOL6	DMSO	BIX	1.29187	1.59101	0.300484	no
APOLD1	DMSO	BIX	3.52019	2.15431	-0.70843	no
APOM	DMSO	BIX	0	0	0	no
APOM	DMSO	BIX	0	0	0	no
APOM	DMSO	BIX	0	0	0	no
APOM	DMSO	BIX	0	0	0	no
APOM	DMSO	BIX	0	0	0	no
APOM	DMSO	BIX	0	0	0	no
APOM	DMSO	BIX	0	0	0	no
APOO	DMSO	BIX	9.79778	9.73456	-0.00933903	no
APOOL	DMSO	BIX	8.60585	8.15415	-0.077783	no
APOOP5	DMSO	BIX	0	0	0	no
APOPT1	DMSO	BIX	21.3049	23.8521	0.162934	no
APP	DMSO	BIX	220.252	290.146	0.397625	no
APPBP2	DMSO	BIX	22.0351	16.8313	-0.388655	no
APPL1	DMSO	BIX	14.8599	14.0064	-0.0853412	no
APPL2	DMSO	BIX	12.8928	11.0508	-0.222411	no
APRT	DMSO	BIX	72.8327	76.2812	0.0667406	no
APTR	DMSO	BIX	6.62722	7.94043	0.260812	no
APTX	DMSO	BIX	19.6945	20.587	0.0639407	no
AQP1	DMSO	BIX	11.9105	9.97128	-0.256388	no
AQP10	DMSO	BIX	0	0	0	no
AQP11	DMSO	BIX	3.26299	2.74817	-0.247724	no
AQP12A	DMSO	BIX	0	0	0	no
AQP12B	DMSO	BIX	0	0	0	no
AQP2	DMSO	BIX	0	0.00646159	inf	no
AQP3	DMSO	BIX	0.147937	0.0615845	-1.26434	no
AQP4	DMSO	BIX	0	0	0	no
AQP4-AS1	DMSO	BIX	0	0.0117337	inf	no
AQP5	DMSO	BIX	0.175784	0.121719	-0.53025	no
AQP6	DMSO	BIX	0.0680327	0.150659	1.14698	no
AQP7	DMSO	BIX	0	0.0243781	inf	no
AQP7P1	DMSO	BIX	0.0280085	0.164501	2.55416	no
AQP7P3	DMSO	BIX	0	0.157094	inf	no
AQP8	DMSO	BIX	0	0	0	no
AQP9	DMSO	BIX	0	0	0	no
AQR	DMSO	BIX	17.1498	14.9867	-0.194507	no
AR	DMSO	BIX	1.68828	1.02422	-0.721038	no
ARAF	DMSO	BIX	35.246	31.0517	-0.182787	no
ARAP1	DMSO	BIX	15.4505	25.0516	0.697246	yes
ARAP2	DMSO	BIX	3.81807	4.58494	0.264057	no
ARAP3	DMSO	BIX	7.57828	8.80361	0.216224	no
ARC	DMSO	BIX	12.81	27.1048	1.08128	yes
ARCN1	DMSO	BIX	35.231	37.5359	0.0914255	no
AREG	DMSO	BIX	0.53126	1.12905	1.08762	no
AREG	DMSO	BIX	0	0	0	no
AREL1	DMSO	BIX	21.7597	17.6226	-0.304238	no
ARF1	DMSO	BIX	170.701	136.434	-0.323263	no
ARF3	DMSO	BIX	87.6913	85.3212	-0.0395279	no
ARF4	DMSO	BIX	132.532	134.438	0.0206006	no
ARF4-AS1	DMSO	BIX	2.12008	1.3925	-0.606438	no
ARF5	DMSO	BIX	93.3152	81.5995	-0.193552	no
ARF6	DMSO	BIX	58.5155	66.0549	0.174847	no
ARFGAP1	DMSO	BIX	63.9212	57.423	-0.154665	no
ARFGAP2,PACSIN3	DMSO	BIX	67.4589	55.5709	-0.279679	no
ARFGAP3	DMSO	BIX	23.8924	19.6088	-0.285049	no
ARFGEF1	DMSO	BIX	12.8462	13.7934	0.102637	no
ARFGEF2	DMSO	BIX	9.79428	12.9157	0.399108	no
ARFGEF3	DMSO	BIX	1.37243	2.32904	0.763	no
ARFIP1	DMSO	BIX	14	16.0322	0.195553	no
ARFIP2	DMSO	BIX	19.1164	23.0382	0.269216	no
ARFRP1	DMSO	BIX	7.07632	8.80648	0.315567	no
ARG1	DMSO	BIX	0	0	0	no
ARG2	DMSO	BIX	24.6701	37.7328	0.613056	no
ARGFX	DMSO	BIX	0.0336232	0.00528438	-2.66965	no
ARGFXP2	DMSO	BIX	0.246434	0.145895	-0.756275	no
ARGLU1	DMSO	BIX	43.6868	46.5075	0.0902654	no
ARHGAP1	DMSO	BIX	15.4466	17.1451	0.150504	no
ARHGAP10	DMSO	BIX	8.07201	8.26339	0.0338048	no
ARHGAP11A	DMSO	BIX	34.6183	19.549	-0.82444	yes
ARHGAP11B	DMSO	BIX	9.6753	8.76055	-0.143284	no
ARHGAP12	DMSO	BIX	8.83805	9.49808	0.103908	no
ARHGAP15	DMSO	BIX	0.0535675	0.110375	1.04298	no
ARHGAP17	DMSO	BIX	12.9743	13.4867	0.0558713	no
ARHGAP18	DMSO	BIX	3.12604	4.22586	0.434912	no
ARHGAP19,SLIT1	DMSO	BIX	4.11462	2.97182	-0.469413	no
ARHGAP20	DMSO	BIX	0.58106	0.272604	-1.09188	no
ARHGAP21	DMSO	BIX	18.455	17.9739	-0.0381073	no
ARHGAP22	DMSO	BIX	0.0193957	0.157435	3.02095	no
ARHGAP23	DMSO	BIX	17.2742	29.7067	0.782164	yes
ARHGAP23	DMSO	BIX	4.32082	14.6563	1.76215	no
ARHGAP24	DMSO	BIX	0.467604	0.354001	-0.401536	no
ARHGAP25	DMSO	BIX	0.387759	1.52739	1.97784	yes
ARHGAP26	DMSO	BIX	1.68154	1.87081	0.153879	no
ARHGAP26-AS1	DMSO	BIX	0	0	0	no
ARHGAP26-IT1	DMSO	BIX	0	0	0	no
ARHGAP27	DMSO	BIX	0.417434	1.40517	1.75112	no
ARHGAP27	DMSO	BIX	0.0103231	0.147914	3.84081	no
ARHGAP28	DMSO	BIX	4.81951	2.46083	-0.969742	no
ARHGAP29	DMSO	BIX	37.0187	37.7203	0.0270855	no
ARHGAP30	DMSO	BIX	0.495743	0.306693	-0.692798	no
ARHGAP31	DMSO	BIX	4.88499	4.88664	0.000489964	no
ARHGAP31-AS1	DMSO	BIX	0.58493	0.50993	-0.197965	no
ARHGAP32	DMSO	BIX	3.34294	3.35111	0.00352008	no
ARHGAP33	DMSO	BIX	11.7782	5.75187	-1.03401	yes
ARHGAP35	DMSO	BIX	17.3873	15.8858	-0.130288	no
ARHGAP36	DMSO	BIX	0.0302117	0	#NAME?	no
ARHGAP39	DMSO	BIX	0.0186545	0.038438	1.04301	no
ARHGAP4	DMSO	BIX	0.675061	0.613587	-0.137749	no
ARHGAP40	DMSO	BIX	0.015821	0.0292456	0.886375	no
ARHGAP42	DMSO	BIX	4.34043	3.82632	-0.181883	no
ARHGAP44	DMSO	BIX	3.09718	1.689	-0.874785	no
ARHGAP5	DMSO	BIX	14.4125	15.0408	0.0615562	no
ARHGAP5-AS1	DMSO	BIX	3.44026	3.94144	0.196207	no
ARHGAP6	DMSO	BIX	0.34142	0.544755	0.67406	no
ARHGAP8,PRR5,PRR5-ARHGAP8	DMSO	BIX	14.5805	11.174	-0.383901	no
ARHGAP9	DMSO	BIX	0.332933	1.0773	1.69412	no
ARHGDIA	DMSO	BIX	266.809	303.578	0.186262	no
ARHGDIB	DMSO	BIX	2.29841	2.98078	0.375052	no
ARHGDIG	DMSO	BIX	1.16543	0.83552	-0.480122	no
ARHGEF1	DMSO	BIX	32.7399	38.777	0.244152	no
ARHGEF10	DMSO	BIX	7.55838	6.68123	-0.177963	no
ARHGEF10L	DMSO	BIX	7.82913	6.94708	-0.172446	no
ARHGEF11	DMSO	BIX	6.67729	6.66712	-0.00219803	no
ARHGEF12	DMSO	BIX	15.0681	11.3922	-0.403444	no
ARHGEF15	DMSO	BIX	0	0	0	no
ARHGEF16	DMSO	BIX	2.43544	5.18082	1.089	yes
ARHGEF17	DMSO	BIX	19.6748	16.7222	-0.234587	no
ARHGEF18	DMSO	BIX	18.8932	30.259	0.679492	yes
ARHGEF19	DMSO	BIX	9.34436	7.85988	-0.249588	no
ARHGEF2	DMSO	BIX	21.452	28.2579	0.397542	no
ARHGEF25	DMSO	BIX	12.7779	12.4394	-0.0387303	no
ARHGEF26	DMSO	BIX	4.81578	4.16398	-0.209806	no
ARHGEF26-AS1	DMSO	BIX	0.052217	0.0428998	-0.283549	no
ARHGEF28	DMSO	BIX	2.78874	9.02761	1.69473	yes
ARHGEF3	DMSO	BIX	7.72643	6.55649	-0.236877	no
ARHGEF33	DMSO	BIX	0.765905	0.687195	-0.156446	no
ARHGEF35	DMSO	BIX	1.53253	1.97375	0.36502	no
ARHGEF37	DMSO	BIX	0.212523	0.517716	1.28454	no
ARHGEF38	DMSO	BIX	0.0152452	0.00489113	-1.64012	no
ARHGEF38-IT1	DMSO	BIX	0	0	0	no
ARHGEF39	DMSO	BIX	11.3777	5.03209	-1.17698	yes
ARHGEF3-AS1	DMSO	BIX	0	0	0	no
ARHGEF4	DMSO	BIX	0.155201	0.466362	1.58731	no
ARHGEF40	DMSO	BIX	26.4744	15.9727	-0.728986	no
ARHGEF5	DMSO	BIX	0.12974	0.157704	0.281592	no
ARHGEF6	DMSO	BIX	0.490197	0.598755	0.288605	no
ARHGEF7	DMSO	BIX	9.11152	11.987	0.395701	no
ARHGEF7-AS1,LOC101060553	DMSO	BIX	0.0215586	0.00664195	-1.69859	no
ARHGEF7-AS2	DMSO	BIX	0.0772413	0	#NAME?	no
ARHGEF9	DMSO	BIX	6.52989	5.73918	-0.186214	no
ARHGEF9-IT1	DMSO	BIX	0	0	0	no
ARID1A	DMSO	BIX	19.8888	14.7346	-0.432745	no
ARID1B	DMSO	BIX	10.8896	9.79992	-0.152112	no
ARID2	DMSO	BIX	8.14057	6.4599	-0.333619	no
ARID3A	DMSO	BIX	5.31468	5.55441	0.0636494	no
ARID3B	DMSO	BIX	2.73273	3.15019	0.205098	no
ARID3C	DMSO	BIX	0.117447	0	#NAME?	no
ARID4A	DMSO	BIX	5.93447	6.49453	0.130106	no
ARID4B	DMSO	BIX	7.89872	7.43262	-0.0877477	no
ARID5A	DMSO	BIX	10.6492	15.3913	0.53137	no
ARID5B	DMSO	BIX	14.8438	17.1461	0.208015	no
ARIH1	DMSO	BIX	10.096	9.67186	-0.0619168	no
ARIH2	DMSO	BIX	28.1561	28.3169	0.00821408	no
ARIH2OS	DMSO	BIX	0.642969	0.922686	0.521089	no
ARL1	DMSO	BIX	14.7108	14.3234	-0.038499	no
ARL10	DMSO	BIX	2.63726	4.68511	0.829046	no
ARL11	DMSO	BIX	0	0.014445	inf	no
ARL13A	DMSO	BIX	0	0.0276848	inf	no
ARL13B	DMSO	BIX	7.30908	7.61892	0.0598981	no
ARL14	DMSO	BIX	1.05992	2.49927	1.23755	no
ARL14EP	DMSO	BIX	11.103	12.0712	0.120616	no
ARL14EPL	DMSO	BIX	0.553516	0	#NAME?	no
ARL15	DMSO	BIX	11.1558	5.98391	-0.898635	yes
ARL16	DMSO	BIX	27.785	29.1137	0.0673932	no
ARL17A	DMSO	BIX	0.514033	0.421858	-0.285102	no
ARL17A	DMSO	BIX	0	0.0163494	inf	no
ARL17A	DMSO	BIX	0	0	0	no
ARL17A	DMSO	BIX	0	0	0	no
ARL17A	DMSO	BIX	0	0	0	no
ARL17A,ARL17B	DMSO	BIX	1.2868	0.911623	-0.497278	no
ARL17A,ARL17B	DMSO	BIX	0.00822596	0.0253432	1.62334	no
ARL2,SNX15	DMSO	BIX	83.0141	60.3061	-0.461053	no
ARL2BP	DMSO	BIX	30.8132	44.4353	0.528154	no
ARL3	DMSO	BIX	9.45407	6.19326	-0.610236	no
ARL4A	DMSO	BIX	11.7537	11.8986	0.0176808	no
ARL4C	DMSO	BIX	28.3829	25.4562	-0.157006	no
ARL4D	DMSO	BIX	4.69625	3.17845	-0.563186	no
ARL5A	DMSO	BIX	42.9755	33.6143	-0.354439	no
ARL5B	DMSO	BIX	15.7602	12.1731	-0.372592	no
ARL5C	DMSO	BIX	0.273176	0.325988	0.254989	no
ARL6	DMSO	BIX	5.72616	5.60856	-0.0299383	no
ARL6IP1	DMSO	BIX	144.175	66.8897	-1.10796	yes
ARL6IP4	DMSO	BIX	116.922	110.062	-0.0872344	no
ARL6IP5	DMSO	BIX	32.9262	37.3578	0.182173	no
ARL6IP6	DMSO	BIX	17.4649	12.558	-0.475845	no
ARL8A	DMSO	BIX	14.8271	15.8638	0.0974995	no
ARL8B	DMSO	BIX	53.8397	68.7322	0.352317	no
ARL9	DMSO	BIX	0	0.27103	inf	no
ARMC1	DMSO	BIX	23.95	21.8314	-0.133621	no
ARMC10	DMSO	BIX	24.6599	27.4713	0.155756	no
ARMC12	DMSO	BIX	0.267343	0.298245	0.157805	no
ARMC2	DMSO	BIX	0.450869	0.395857	-0.18773	no
ARMC2-AS1	DMSO	BIX	0	0	0	no
ARMC3	DMSO	BIX	0.0180143	0.0444003	1.30143	no
ARMC4	DMSO	BIX	1.49038	1.27531	-0.224833	no
ARMC5	DMSO	BIX	4.14984	4.44872	0.100337	no
ARMC6	DMSO	BIX	13.9491	15.9592	0.194214	no
ARMC7	DMSO	BIX	13.3753	14.0254	0.0684705	no
ARMC8	DMSO	BIX	12.9174	13.1061	0.020914	no
ARMC9	DMSO	BIX	4.56002	5.82146	0.352341	no
ARMCX1	DMSO	BIX	8.94575	13.8934	0.635128	no
ARMCX2	DMSO	BIX	36.2184	40.7986	0.171797	no
ARMCX3	DMSO	BIX	18.5453	23.2431	0.325747	no
ARMCX4	DMSO	BIX	1.1126	1.46681	0.398751	no
ARMCX5,ARMCX5-GPRASP2,GPRASP2	DMSO	BIX	14.184	15.194	0.0992317	no
ARMCX6	DMSO	BIX	30.2911	45.0528	0.572722	no
ARMS2	DMSO	BIX	0	0	0	no
ARMT1	DMSO	BIX	17.873	19.5421	0.1288	no
ARNT	DMSO	BIX	17.2931	11.749	-0.557658	no
ARNT2	DMSO	BIX	3.31029	1.91605	-0.788822	no
ARNTL	DMSO	BIX	7.59153	7.24285	-0.0678347	no
ARNTL2	DMSO	BIX	8.09058	6.43737	-0.329771	no
ARNTL2-AS1	DMSO	BIX	0	0.0420741	inf	no
ARPC1A	DMSO	BIX	124.355	95.806	-0.376276	no
ARPC1B	DMSO	BIX	135.831	153.115	0.172799	no
ARPC2	DMSO	BIX	233.671	257.722	0.141337	no
ARPC3	DMSO	BIX	167.618	179.857	0.101674	no
ARPC4,ARPC4-TTLL3,TTLL3	DMSO	BIX	72.6867	67.6414	-0.103786	no
ARPC5	DMSO	BIX	153.719	123.935	-0.310708	no
ARPC5L	DMSO	BIX	81.4393	87.0808	0.0966292	no
ARPP19	DMSO	BIX	18.6379	18.7131	0.00581321	no
ARPP21	DMSO	BIX	0.0270143	0.237068	3.1335	no
ARR3	DMSO	BIX	0	0.217631	inf	no
ARRB1	DMSO	BIX	2.20133	2.2138	0.00815143	no
ARRB2	DMSO	BIX	17.5284	12.0244	-0.543731	no
ARRDC1	DMSO	BIX	6.9693	8.02785	0.204	no
ARRDC1-AS1	DMSO	BIX	13.2483	9.68603	-0.451831	no
ARRDC2	DMSO	BIX	5.52101	9.32108	0.755563	no
ARRDC3	DMSO	BIX	3.19584	4.74309	0.569631	no
ARRDC3-AS1	DMSO	BIX	0.0725285	0.186447	1.36214	no
ARRDC4	DMSO	BIX	0.844416	1.17699	0.479071	no
ARRDC5	DMSO	BIX	0.0290403	0	#NAME?	no
ARSA	DMSO	BIX	11.9844	11.6596	-0.0396461	no
ARSB	DMSO	BIX	4.67636	4.83672	0.0486427	no
ARSD	DMSO	BIX	0.0244537	0.0103184	-1.24484	no
ARSE	DMSO	BIX	0.106789	0.0509333	-1.06809	no
ARSF	DMSO	BIX	0	0	0	no
ARSG	DMSO	BIX	0.0682411	0.337312	2.30537	no
ARSH	DMSO	BIX	0	0	0	no
ARSI	DMSO	BIX	4.90841	2.57522	-0.930558	no
ARSJ	DMSO	BIX	0.140344	3.15158	4.48904	no
ARSJ	DMSO	BIX	10.9841	11.8519	0.109704	no
ARSK	DMSO	BIX	3.08227	2.84501	-0.115556	no
ART1	DMSO	BIX	0	0	0	no
ART3	DMSO	BIX	0	0.0384626	inf	no
ART4	DMSO	BIX	0	0	0	no
ART5	DMSO	BIX	1.24538	0.0200364	-5.95782	no
ARTN	DMSO	BIX	0.489153	0.282405	-0.792518	no
ARV1	DMSO	BIX	7.08094	8.50491	0.264356	no
ARVCF	DMSO	BIX	20.5979	22.8774	0.151427	no
ARX	DMSO	BIX	0.0299765	0.0354672	0.242655	no
AS3MT,BORCS7	DMSO	BIX	6.8949	10.3163	0.581326	no
ASAH1	DMSO	BIX	27.728	33.952	0.292154	no
ASAH2	DMSO	BIX	0.636234	0.801922	0.333906	no
ASAH2B	DMSO	BIX	1.90289	2.19856	0.208372	no
ASAP1	DMSO	BIX	17.572	20.6819	0.23509	no
ASAP1-IT1	DMSO	BIX	0	0	0	no
ASAP1-IT2	DMSO	BIX	0.0456173	0	#NAME?	no
ASAP2	DMSO	BIX	3.35787	6.63091	0.981661	yes
ASAP3	DMSO	BIX	10.4108	6.65762	-0.645001	no
ASB1	DMSO	BIX	7.40304	8.83475	0.255071	no
ASB10	DMSO	BIX	0	0	0	no
ASB11	DMSO	BIX	0	0.0101284	inf	no
ASB12	DMSO	BIX	0	0.0235515	inf	no
ASB13	DMSO	BIX	2.67003	3.47058	0.378323	no
ASB14	DMSO	BIX	0.289047	0.206616	-0.484348	no
ASB15	DMSO	BIX	0	0	0	no
ASB16	DMSO	BIX	1.50072	1.41581	-0.0840284	no
ASB16-AS1	DMSO	BIX	9.42418	8.82889	-0.0941355	no
ASB17	DMSO	BIX	0	0	0	no
ASB18	DMSO	BIX	0	0	0	no
ASB2	DMSO	BIX	0	0.0200986	inf	no
ASB3,GPR75,GPR75-ASB3	DMSO	BIX	9.89451	9.97	0.0109638	no
ASB4	DMSO	BIX	0.0230287	0.0382502	0.732031	no
ASB5	DMSO	BIX	0.0430852	0.160782	1.89984	no
ASB6	DMSO	BIX	7.74556	9.81469	0.341573	no
ASB7	DMSO	BIX	5.10099	5.83216	0.193253	no
ASB8	DMSO	BIX	11.5883	11.2567	-0.0418845	no
ASB9	DMSO	BIX	1.10374	0.554106	-0.994164	no
ASB9P1	DMSO	BIX	0	0	0	no
ASCC1,SPOCK2	DMSO	BIX	15.3015	19.3081	0.335532	no
ASCC2	DMSO	BIX	8.92836	8.09739	-0.140939	no
ASCC3	DMSO	BIX	11.0093	13.8392	0.330035	no
ASCL1	DMSO	BIX	0.125024	0.13936	0.156613	no
ASCL2	DMSO	BIX	0	0.0156018	inf	no
ASCL3	DMSO	BIX	0.186118	0.0573407	-1.69859	no
ASCL4	DMSO	BIX	0	0	0	no
ASCL5	DMSO	BIX	0.234229	0.20438	-0.196663	no
ASF1A	DMSO	BIX	14.3711	10.038	-0.517694	no
ASF1B	DMSO	BIX	37.709	27.3581	-0.462941	no
ASGR1	DMSO	BIX	1.37865	3.89078	1.49681	no
ASGR2	DMSO	BIX	0	0.0256916	inf	no
ASH1L	DMSO	BIX	12.8566	12.4641	-0.0447336	no
ASH1L-AS1	DMSO	BIX	2.3761	1.62399	-0.549051	no
ASH2L	DMSO	BIX	33.8685	21.1265	-0.680888	yes
ASIC1	DMSO	BIX	10.1256	9.32572	-0.118727	no
ASIC2	DMSO	BIX	0.162223	0.220415	0.442246	no
ASIC4	DMSO	BIX	0.279119	0.133134	-1.068	no
ASIC5	DMSO	BIX	0	0	0	no
ASIP	DMSO	BIX	0.21826	0	#NAME?	no
ASL	DMSO	BIX	17.9876	22.475	0.321314	no
ASMTL	DMSO	BIX	0	0	0	no
ASMTL	DMSO	BIX	0	0	0	no
ASMTL-AS1	DMSO	BIX	0	0	0	no
ASMTL-AS1	DMSO	BIX	0	0	0	no
ASNA1	DMSO	BIX	60.1191	60.3072	0.00450606	no
ASNS	DMSO	BIX	39.877	35.0727	-0.185207	no
ASNSD1	DMSO	BIX	35.255	30.7438	-0.197529	no
ASPA	DMSO	BIX	0	0.0894435	inf	no
ASPDH	DMSO	BIX	0.355877	0	#NAME?	no
ASPG	DMSO	BIX	0	0	0	no
ASPH	DMSO	BIX	58.5846	66.7437	0.188109	no
ASPHD1	DMSO	BIX	6.83291	12.7888	0.904312	no
ASPHD2	DMSO	BIX	8.42922	9.0578	0.103762	no
ASPM	DMSO	BIX	9.28424	4.22699	-1.13515	yes
ASPN	DMSO	BIX	0	0.0246052	inf	no
ASPRV1	DMSO	BIX	2.79632	4.10731	0.554664	no
ASPSCR1	DMSO	BIX	17.0046	14.8974	-0.190871	no
ASRGL1	DMSO	BIX	6.76931	4.58063	-0.563461	no
ASS1	DMSO	BIX	29.5993	16.6588	-0.829279	yes
ASTE1	DMSO	BIX	3.63401	3.48471	-0.0605271	no
ASTL	DMSO	BIX	0	0.110108	inf	no
ASTN1	DMSO	BIX	3.36199	3.77585	0.167486	no
ASTN2	DMSO	BIX	8.44133	7.35763	-0.19823	no
ASTN2-AS1	DMSO	BIX	0	0	0	no
ASUN	DMSO	BIX	20.4072	19.1969	-0.0882061	no
ASXL1	DMSO	BIX	33.7581	24.6179	-0.455526	no
ASXL2	DMSO	BIX	10.6008	12.0855	0.189106	no
ASXL3	DMSO	BIX	0.164607	0.0507327	-1.69804	no
ASZ1	DMSO	BIX	0	0	0	no
ATAD1	DMSO	BIX	14.4954	14.889	0.0386484	no
ATAD2	DMSO	BIX	56.0667	36.7458	-0.609565	no
ATAD2B	DMSO	BIX	3.84602	3.29932	-0.221198	no
ATAD3A	DMSO	BIX	19.0942	17.1372	-0.156	no
ATAD3B,ATAD3C	DMSO	BIX	14.327	16.324	0.188259	no
ATAD5	DMSO	BIX	7.69925	6.31058	-0.286945	no
ATAT1	DMSO	BIX	0	0	0	no
ATAT1	DMSO	BIX	0	0	0	no
ATAT1	DMSO	BIX	0	0	0	no
ATAT1	DMSO	BIX	0	0	0	no
ATAT1	DMSO	BIX	0	0	0	no
ATAT1	DMSO	BIX	0	0	0	no
ATAT1	DMSO	BIX	0	0	0	no
ATCAY	DMSO	BIX	0.0331396	0.0907264	1.45297	no
ATE1	DMSO	BIX	4.47278	4.40374	-0.0224433	no
ATE1-AS1	DMSO	BIX	0	0	0	no
ATF1	DMSO	BIX	23.4693	23.9591	0.0297962	no
ATF2	DMSO	BIX	13.8186	13.0914	-0.0779886	no
ATF3	DMSO	BIX	9.93381	14.5312	0.54873	no
ATF4	DMSO	BIX	266.373	303.315	0.187368	no
ATF5	DMSO	BIX	26.8033	19.6174	-0.450281	no
ATF6	DMSO	BIX	29.4928	26.3311	-0.163597	no
ATF6B	DMSO	BIX	0	0	0	no
ATF6B	DMSO	BIX	0	0	0	no
ATF6B	DMSO	BIX	0	0.02133	inf	no
ATF6B	DMSO	BIX	2.20734	1.95663	-0.173937	no
ATF7,NPFF	DMSO	BIX	13.0597	14.9424	0.194287	no
ATF7IP	DMSO	BIX	13.438	7.50642	-0.840123	yes
ATF7IP2	DMSO	BIX	5.47596	4.51522	-0.278316	no
ATG10	DMSO	BIX	3.48625	2.42748	-0.522216	no
ATG101	DMSO	BIX	40.5247	42.7916	0.0785238	no
ATG12	DMSO	BIX	13.627	14.472	0.0867933	no
ATG13	DMSO	BIX	13.7539	13.6611	-0.00976756	no
ATG14	DMSO	BIX	5.84301	6.38375	0.127693	no
ATG16L1	DMSO	BIX	9.54685	8.89567	-0.101921	no
ATG16L2	DMSO	BIX	5.03792	6.69996	0.411323	no
ATG2A	DMSO	BIX	6.74381	7.41722	0.137315	no
ATG2B	DMSO	BIX	1.78575	2.27026	0.346332	no
ATG3	DMSO	BIX	61.9326	59.7184	-0.0525222	no
ATG4A	DMSO	BIX	2.70188	2.5705	-0.0719168	no
ATG4B	DMSO	BIX	18.0134	19.1543	0.0885984	no
ATG4C	DMSO	BIX	7.77361	6.64797	-0.225671	no
ATG4D	DMSO	BIX	21.0476	13.1765	-0.675697	no
ATG5	DMSO	BIX	15.7621	13.0941	-0.267537	no
ATG7	DMSO	BIX	8.15968	11.1359	0.448628	no
ATG9B	DMSO	BIX	0.0765372	0.280137	1.8719	no
ATHL1	DMSO	BIX	14.503	19.4645	0.424489	no
ATIC	DMSO	BIX	65.471	64.386	-0.0241108	no
ATL1	DMSO	BIX	7.40618	5.65247	-0.389849	no
ATL2	DMSO	BIX	32.8405	26.2304	-0.324236	no
ATL3	DMSO	BIX	13.6332	10.3804	-0.393264	no
ATM	DMSO	BIX	6.46609	7.61137	0.235262	no
ATMIN	DMSO	BIX	26.207	23.1092	-0.181484	no
ATN1,C12orf57	DMSO	BIX	229.528	174.184	-0.398058	no
ATOH1	DMSO	BIX	0	0	0	no
ATOH7	DMSO	BIX	0.126656	0.169508	0.420439	no
ATOH8	DMSO	BIX	0.0504	0.00453949	-3.47282	no
ATOX1	DMSO	BIX	122.684	152.318	0.312142	no
ATP10A	DMSO	BIX	0.572099	0.35934	-0.670915	no
ATP10B	DMSO	BIX	0.011327	0.00697943	-0.698588	no
ATP10D	DMSO	BIX	3.34612	4.01727	0.263727	no
ATP11A	DMSO	BIX	8.2595	10.3501	0.325517	no
ATP11A-AS1	DMSO	BIX	0.0437682	0	#NAME?	no
ATP11AUN	DMSO	BIX	0	0	0	no
ATP11B	DMSO	BIX	27.3473	25.9601	-0.075099	no
ATP11C	DMSO	BIX	4.74452	4.2646	-0.15385	no
ATP12A	DMSO	BIX	0.0345745	0.0780815	1.17527	no
ATP13A1	DMSO	BIX	5.81113	6.00606	0.0476011	no
ATP13A2	DMSO	BIX	27.1486	27.5748	0.0224739	no
ATP13A3	DMSO	BIX	24.6561	29.5653	0.261958	no
ATP13A4	DMSO	BIX	0.100593	0.0208449	-2.27076	no
ATP13A4-AS1	DMSO	BIX	0	0	0	no
ATP13A5	DMSO	BIX	0	0.0148771	inf	no
ATP13A5-AS1	DMSO	BIX	0.0962949	0.0593384	-0.698492	no
ATP1A1	DMSO	BIX	177.78	207.455	0.222708	no
ATP1A1-AS1	DMSO	BIX	3.86253	2.8143	-0.45677	no
ATP1A2	DMSO	BIX	0.219067	0.536111	1.29116	no
ATP1A3	DMSO	BIX	1.56303	3.20797	1.03732	no
ATP1A4	DMSO	BIX	0	0.0070501	inf	no
ATP1B1	DMSO	BIX	74.9508	59.0775	-0.343334	no
ATP1B2	DMSO	BIX	0.396228	0.151072	-1.3911	no
ATP1B3	DMSO	BIX	49.1508	77.1772	0.65096	yes
ATP1B4	DMSO	BIX	0.00913598	0.0207602	1.18419	no
ATP2A1	DMSO	BIX	1.14882	0.999473	-0.200917	no
ATP2A1-AS1	DMSO	BIX	7.49039	5.9863	-0.323376	no
ATP2A2	DMSO	BIX	47.1177	43.4888	-0.115626	no
ATP2A3	DMSO	BIX	1.35297	1.06902	-0.339845	no
ATP2B1	DMSO	BIX	8.54878	11.6651	0.448404	no
ATP2B2	DMSO	BIX	0.0847261	0.0208526	-2.02258	no
ATP2B2-IT2	DMSO	BIX	0	0	0	no
ATP2B3	DMSO	BIX	0.262423	0.0661224	-1.98869	no
ATP2B4	DMSO	BIX	7.55466	4.53914	-0.73495	yes
ATP2C1	DMSO	BIX	34.0453	33.8397	-0.00873783	no
ATP2C2	DMSO	BIX	0.015071	0.0947381	2.65217	no
ATP4A	DMSO	BIX	0	0	0	no
ATP4B	DMSO	BIX	0	0	0	no
ATP5A1	DMSO	BIX	178.812	164.267	-0.122402	no
ATP5B	DMSO	BIX	361.74	313.622	-0.205927	no
ATP5C1	DMSO	BIX	115.792	105.209	-0.13828	no
ATP5D	DMSO	BIX	64.2861	56.2407	-0.192893	no
ATP5E,SLMO2	DMSO	BIX	848.007	845.881	-0.003621	no
ATP5EP2	DMSO	BIX	0	0	0	no
ATP5F1	DMSO	BIX	156.992	157.466	0.00435104	no
ATP5G1	DMSO	BIX	148.246	142.272	-0.0593372	no
ATP5G2	DMSO	BIX	254.99	183.77	-0.472543	no
ATP5G3	DMSO	BIX	60.0238	58.4642	-0.0379801	no
ATP5H	DMSO	BIX	337.228	285.187	-0.241814	no
ATP5I	DMSO	BIX	168.595	134.979	-0.320827	no
ATP5J	DMSO	BIX	118.467	121.078	0.0314457	no
ATP5J2,ATP5J2-PTCD1,PTCD1	DMSO	BIX	497.709	484.859	-0.0377362	no
ATP5L	DMSO	BIX	89.9105	90.385	0.00759368	no
ATP5L2	DMSO	BIX	0.0700446	0	#NAME?	no
ATP5O	DMSO	BIX	143.225	129.107	-0.149717	no
ATP5S	DMSO	BIX	7.42457	5.91731	-0.327365	no
ATP5SL	DMSO	BIX	40.2385	34.1167	-0.238097	no
ATP6AP1	DMSO	BIX	64.6865	84.3476	0.382882	no
ATP6AP1L	DMSO	BIX	0.347035	0.331851	-0.0645452	no
ATP6AP2	DMSO	BIX	52.4483	56.3042	0.102348	no
ATP6V0A1	DMSO	BIX	0.326377	0.330602	0.0185568	no
ATP6V0A2	DMSO	BIX	2.5739	2.54628	-0.0155672	no
ATP6V0A4	DMSO	BIX	0.942313	1.1801	0.324627	no
ATP6V0B	DMSO	BIX	87.2991	125.471	0.523314	no
ATP6V0C	DMSO	BIX	153.35	184.485	0.266675	no
ATP6V0CP3	DMSO	BIX	0	0	0	no
ATP6V0D1	DMSO	BIX	37.3418	53.7972	0.526737	no
ATP6V0D2	DMSO	BIX	0.0754169	0.340786	2.17591	no
ATP6V0E1	DMSO	BIX	107.4	178.602	0.733752	yes
ATP6V0E2	DMSO	BIX	5.38605	5.0063	-0.105481	no
ATP6V0E2-AS1	DMSO	BIX	0.382367	0.644844	0.753991	no
ATP6V1A	DMSO	BIX	13.4106	20.9617	0.644388	no
ATP6V1B1	DMSO	BIX	0.0240085	0.0295869	0.301412	no
ATP6V1B1-AS1	DMSO	BIX	2.92259	4.43697	0.602326	no
ATP6V1B2	DMSO	BIX	28.1642	38.2887	0.443058	no
ATP6V1C1	DMSO	BIX	9.86587	17.5764	0.83312	yes
ATP6V1C2	DMSO	BIX	1.6276	1.36959	-0.249004	no
ATP6V1C2	DMSO	BIX	2.6743	4.16846	0.640353	no
ATP6V1D	DMSO	BIX	61.1591	87.8023	0.521693	no
ATP6V1E1	DMSO	BIX	51.4378	76.104	0.565144	no
ATP6V1E2	DMSO	BIX	2.82466	5.91091	1.0653	no
ATP6V1F	DMSO	BIX	56.8706	64.2482	0.175973	no
ATP6V1G1	DMSO	BIX	45.6365	51.3414	0.169933	no
ATP6V1G2,DDX39B	DMSO	BIX	0	0	0	no
ATP6V1G2,DDX39B	DMSO	BIX	0.38588	0.426298	0.143708	no
ATP6V1G2,DDX39B	DMSO	BIX	0	0	0	no
ATP6V1G2,DDX39B	DMSO	BIX	0	0	0	no
ATP6V1G2,DDX39B	DMSO	BIX	0	0	0	no
ATP6V1G2,DDX39B	DMSO	BIX	0	0	0	no
ATP6V1G2,DDX39B	DMSO	BIX	0	0	0	no
ATP6V1G3	DMSO	BIX	0.0969422	0.339811	1.80953	no
ATP6V1H	DMSO	BIX	18.3284	27.4075	0.580491	no
ATP7A	DMSO	BIX	2.11934	2.39456	0.176146	no
ATP7B	DMSO	BIX	1.37147	1.71119	0.319278	no
ATP8A1	DMSO	BIX	1.39597	1.68395	0.270583	no
ATP8A2	DMSO	BIX	0.569006	0.761982	0.421313	no
ATP8B1	DMSO	BIX	0.064294	0.0134428	-2.25785	no
ATP8B2	DMSO	BIX	16.7372	20.9832	0.32618	no
ATP8B3	DMSO	BIX	3.74462	2.56915	-0.543529	no
ATP8B4	DMSO	BIX	0.258421	0.129439	-0.997452	no
ATP8B5P	DMSO	BIX	0	0.0333585	inf	no
ATP9A	DMSO	BIX	10.9623	10.6697	-0.0390304	no
ATP9B	DMSO	BIX	3.70881	2.88042	-0.364677	no
ATPAF1	DMSO	BIX	46.436	35.5304	-0.38619	no
ATPAF2	DMSO	BIX	7.92408	7.42604	-0.0936506	no
ATPIF1	DMSO	BIX	177.308	190.895	0.106519	no
ATR	DMSO	BIX	4.28068	5.34588	0.320588	no
ATRAID,CAD	DMSO	BIX	121.342	105.152	-0.206608	no
ATRIP,TREX1	DMSO	BIX	12.3114	10.0805	-0.288422	no
ATRN	DMSO	BIX	9.53898	7.777	-0.294621	no
ATRNL1	DMSO	BIX	2.74247	1.40995	-0.959835	no
ATRX	DMSO	BIX	28.9375	22.7534	-0.346858	no
ATXN1	DMSO	BIX	4.18466	4.19183	0.0024706	no
ATXN10	DMSO	BIX	35.7615	32.7729	-0.125906	no
ATXN1L	DMSO	BIX	12.0843	12.3501	0.0313925	no
ATXN2	DMSO	BIX	13.1309	13.7073	0.0619746	no
ATXN2L	DMSO	BIX	51.868	53.4528	0.0434212	no
ATXN3	DMSO	BIX	3.05319	3.74462	0.2945	no
ATXN3L	DMSO	BIX	0	0	0	no
ATXN7	DMSO	BIX	7.97601	9.41908	0.239919	no
ATXN7L1	DMSO	BIX	1.95819	1.8176	-0.107488	no
ATXN7L2	DMSO	BIX	7.22354	6.69549	-0.109517	no
ATXN7L3	DMSO	BIX	37.3647	32.3596	-0.207484	no
ATXN7L3B	DMSO	BIX	31.0534	26.5025	-0.228624	no
ATXN8OS	DMSO	BIX	0	0	0	no
AUH	DMSO	BIX	7.72538	10.7082	0.471033	no
AUNIP	DMSO	BIX	13.8587	13.1205	-0.0789684	no
AUP1	DMSO	BIX	90.1677	103.414	0.197753	no
AURKA	DMSO	BIX	78.8041	42.0503	-0.906153	yes
AURKAIP1	DMSO	BIX	109.059	98.173	-0.151714	no
AURKB	DMSO	BIX	65.2939	43.6206	-0.581938	no
AURKC	DMSO	BIX	1.10268	1.09946	-0.00421526	no
AUTS2	DMSO	BIX	10.3296	7.145	-0.531785	no
AVEN	DMSO	BIX	11.6593	15.5287	0.413453	no
AVIL	DMSO	BIX	0.762115	0.705359	-0.111651	no
AVL9	DMSO	BIX	9.10343	10.3993	0.192007	no
AVP	DMSO	BIX	0	0	0	no
AVPI1	DMSO	BIX	4.74416	12.7056	1.42124	yes
AVPR1A	DMSO	BIX	0	0.0033685	inf	no
AVPR1B	DMSO	BIX	0	0	0	no
AVPR2	DMSO	BIX	0.123573	0.0504173	-1.29337	no
AWAT1	DMSO	BIX	0	0	0	no
AWAT2	DMSO	BIX	0	0.0133697	inf	no
AXDND1	DMSO	BIX	0.0989794	0.0672324	-0.557971	no
AXIN1	DMSO	BIX	13.0856	13.8889	0.0859519	no
AXIN2	DMSO	BIX	6.1461	2.75788	-1.15611	yes
AXL	DMSO	BIX	108.228	110.177	0.0257548	no
AZGP1	DMSO	BIX	0.117686	0.120859	0.038378	no
AZGP1P1	DMSO	BIX	0	0	0	no
AZI2	DMSO	BIX	22.6334	14.331	-0.659316	no
AZIN1	DMSO	BIX	31.6193	32.7388	0.0501967	no
AZIN1-AS1	DMSO	BIX	0.339115	0.297248	-0.190105	no
AZIN2	DMSO	BIX	2.15289	4.11244	0.933718	no
AZU1	DMSO	BIX	0.880914	0.651357	-0.435553	no
B2M	DMSO	BIX	776.122	863.231	0.153465	no
B3GALNT1	DMSO	BIX	6.95998	6.58547	-0.0797957	no
B3GALNT2	DMSO	BIX	11.247	8.60175	-0.386837	no
B3GALT1	DMSO	BIX	0.123906	0.301455	1.2827	no
B3GALT2	DMSO	BIX	0	0	0	no
B3GALT4	DMSO	BIX	0	0	0	no
B3GALT4	DMSO	BIX	0	0	0	no
B3GALT4	DMSO	BIX	0	0	0	no
B3GALT4	DMSO	BIX	0	0	0	no
B3GALT4	DMSO	BIX	0	0	0	no
B3GALT5	DMSO	BIX	0.0994287	0.344975	1.79476	no
B3GALT5-AS1	DMSO	BIX	0.0697679	0.172076	1.30241	no
B3GALT6	DMSO	BIX	7.37848	7.87451	0.0938661	no
B3GAT1	DMSO	BIX	3.19686	2.21256	-0.530939	no
B3GAT2	DMSO	BIX	1.48333	1.42061	-0.0623351	no
B3GAT3	DMSO	BIX	17.5728	21.4568	0.288087	no
B3GLCT	DMSO	BIX	6.13011	4.21064	-0.541871	no
B3GNT2	DMSO	BIX	12.7782	15.7041	0.297455	no
B3GNT3	DMSO	BIX	2.71069	2.5789	-0.0719054	no
B3GNT4	DMSO	BIX	0.632951	1.18049	0.899219	no
B3GNT5	DMSO	BIX	6.58292	4.15825	-0.662751	no
B3GNT6	DMSO	BIX	0	0	0	no
B3GNT7	DMSO	BIX	0.0243675	0.0450439	0.886375	no
B3GNT8	DMSO	BIX	0.0249418	0.0461055	0.886375	no
B3GNT9	DMSO	BIX	1.30647	2.63097	1.00992	no
B3GNTL1	DMSO	BIX	7.68241	6.34569	-0.275782	no
B4GALNT1	DMSO	BIX	24.1021	12.7496	-0.918705	yes
B4GALNT2	DMSO	BIX	0.125768	0.267295	1.08766	no
B4GALNT3	DMSO	BIX	2.89956	2.77633	-0.0626528	no
B4GALNT4	DMSO	BIX	18.6356	15.4388	-0.271504	no
B4GALT1	DMSO	BIX	23.4916	17.8765	-0.394083	no
B4GALT1-AS1	DMSO	BIX	0.417497	0.826032	0.984431	no
B4GALT2	DMSO	BIX	105.117	88.2458	-0.252391	no
B4GALT3	DMSO	BIX	25.9248	18.4665	-0.489428	no
B4GALT4	DMSO	BIX	22.4319	20.6511	-0.119335	no
B4GALT4-AS1	DMSO	BIX	0.590183	0.502347	-0.232476	no
B4GALT5	DMSO	BIX	22.1709	28.199	0.346975	no
B4GALT6	DMSO	BIX	0.99033	2.45216	1.30807	yes
B4GALT7	DMSO	BIX	16.7625	12.835	-0.385152	no
B4GAT1	DMSO	BIX	18.1721	13.2487	-0.455877	no
B9D1	DMSO	BIX	13.4003	11.3315	-0.241928	no
B9D2	DMSO	BIX	4.24419	3.58221	-0.244638	no
BAALC	DMSO	BIX	0.385204	0.115877	-1.73303	no
BAALC-AS1	DMSO	BIX	0.152836	0	#NAME?	no
BAALC-AS2	DMSO	BIX	0	0	0	no
BAAT	DMSO	BIX	0.195977	0.0784001	-1.32175	no
BABAM1	DMSO	BIX	45.943	35.748	-0.361982	no
BACE1	DMSO	BIX	2.85029	3.07434	0.109168	no
BACE1-AS	DMSO	BIX	1.57974	0.827481	-0.932892	no
BACE2	DMSO	BIX	2.61262	2.57649	-0.0200893	no
BACH1	DMSO	BIX	10.2286	14.468	0.500251	no
BACH1	DMSO	BIX	0.311103	0.197694	-0.654122	no
BACH1-IT2	DMSO	BIX	0	0.0428187	inf	no
BACH2	DMSO	BIX	0.904814	0.727344	-0.314983	no
BAD	DMSO	BIX	52.7099	45.3084	-0.218293	no
BAG1	DMSO	BIX	7.83961	11.2906	0.526266	no
BAG2	DMSO	BIX	32.5695	31.9066	-0.0296647	no
BAG3	DMSO	BIX	15.7621	20.175	0.356113	no
BAG4	DMSO	BIX	10.774	9.86014	-0.12787	no
BAG5	DMSO	BIX	10.3831	11.3914	0.133716	no
BAG6	DMSO	BIX	0	0	0	no
BAG6	DMSO	BIX	0	0	0	no
BAG6	DMSO	BIX	0	0	0	no
BAG6	DMSO	BIX	0	0	0	no
BAG6	DMSO	BIX	0.0241908	0.0223587	-0.113625	no
BAG6	DMSO	BIX	0	0	0	no
BAG6	DMSO	BIX	0	0	0	no
BAGE,BAGE2,BAGE4,BAGE5	DMSO	BIX	12.2691	5.71918	-1.10115	yes
BAHCC1	DMSO	BIX	1.39887	1.34443	-0.0572645	no
BAHD1	DMSO	BIX	10.6549	11.3613	0.0926136	no
BAIAP2	DMSO	BIX	20.2459	19.8537	-0.0282251	no
BAIAP2-AS1	DMSO	BIX	18.8194	12.2575	-0.618559	no
BAIAP2L1	DMSO	BIX	37.0318	29.2159	-0.342014	no
BAIAP2L2	DMSO	BIX	1.33128	3.05225	1.19706	no
BAIAP2L2	DMSO	BIX	2.32791	2.21328	-0.0728462	no
BAIAP3	DMSO	BIX	1.78777	1.54009	-0.215139	no
BAK1	DMSO	BIX	19.5398	23.2493	0.250769	no
BAMBI	DMSO	BIX	7.66103	4.98924	-0.618719	no
BANCR	DMSO	BIX	0	0.580502	inf	no
BANF1	DMSO	BIX	292.251	299.256	0.0341722	no
BANF2	DMSO	BIX	0	0	0	no
BANK1	DMSO	BIX	0.949564	0.562229	-0.756106	no
BANP	DMSO	BIX	6.40879	8.23079	0.360981	no
BAP1	DMSO	BIX	34.4253	31.9	-0.109911	no
BARD1	DMSO	BIX	7.87032	5.53454	-0.507957	no
BARHL1	DMSO	BIX	0	0	0	no
BARHL2	DMSO	BIX	0	0	0	no
BARX1	DMSO	BIX	0.195475	0.254705	0.381845	no
BARX2	DMSO	BIX	1.83906	0.521339	-1.81868	no
BASP1	DMSO	BIX	0.742601	0.714761	-0.0551255	no
BASP1P1	DMSO	BIX	0	0	0	no
BATF	DMSO	BIX	0	0.104442	inf	no
BATF2	DMSO	BIX	0.201772	1.62003	3.00522	no
BATF3	DMSO	BIX	3.69174	5.4385	0.558906	no
BAX	DMSO	BIX	204.237	239.643	0.230638	no
BAZ1A	DMSO	BIX	8.22986	9.23477	0.166208	no
BAZ1B	DMSO	BIX	38.6713	30.4394	-0.345327	no
BAZ2A	DMSO	BIX	21.9548	21.8582	-0.00635889	no
BAZ2B	DMSO	BIX	8.46166	4.29196	-0.979303	yes
BAZ2B	DMSO	BIX	0.107716	0.147963	0.458005	no
BBC3	DMSO	BIX	13.6151	22.1234	0.700363	no
BBIP1	DMSO	BIX	10.8578	13.6983	0.335264	no
BBOX1	DMSO	BIX	0	0	0	no
BBOX1-AS1	DMSO	BIX	0.729457	0.189064	-1.94795	no
BBS1	DMSO	BIX	5.4432	5.05429	-0.106947	no
BBS10	DMSO	BIX	4.84449	5.43133	0.164963	no
BBS12	DMSO	BIX	1.5966	1.36118	-0.230153	no
BBS2	DMSO	BIX	14.6256	15.1563	0.0514239	no
BBS4	DMSO	BIX	8.25776	7.02421	-0.233413	no
BBS5	DMSO	BIX	6.84688	7.4234	0.116633	no
BBS7	DMSO	BIX	10.9036	13.6615	0.325316	no
BBS9	DMSO	BIX	3.73558	2.69502	-0.471034	no
BBX	DMSO	BIX	14.9593	14.7513	-0.0201988	no
BCAM	DMSO	BIX	125.861	100.156	-0.329589	no
BCAN	DMSO	BIX	8.45646	13.2875	0.651948	no
BCAP29	DMSO	BIX	17.3121	15.7182	-0.139341	no
BCAP31	DMSO	BIX	130.728	159.646	0.288311	no
BCAR1	DMSO	BIX	43.6708	36.5628	-0.256291	no
BCAR3	DMSO	BIX	9.30587	17.4654	0.908286	yes
BCAR4	DMSO	BIX	0	0.0377262	inf	no
BCAS1	DMSO	BIX	0.0626985	0	#NAME?	no
BCAS2	DMSO	BIX	65.0892	63.746	-0.0300827	no
BCAS3	DMSO	BIX	4.66026	4.45448	-0.0651538	no
BCAS4	DMSO	BIX	10.7047	9.01047	-0.248565	no
BCAT1	DMSO	BIX	14.0282	20.967	0.579794	no
BCAT2	DMSO	BIX	24.8322	24.9126	0.00466328	no
BCCIP	DMSO	BIX	56.2561	67.2734	0.258025	no
BCDIN3D	DMSO	BIX	1.83492	2.65305	0.531936	no
BCDIN3D-AS1	DMSO	BIX	0.623042	1.06142	0.768593	no
BCHE	DMSO	BIX	0.167187	0.0572313	-1.54658	no
BCKDHA	DMSO	BIX	18.5614	17.8886	-0.0532603	no
BCKDHB	DMSO	BIX	4.79958	4.09484	-0.229104	no
BCKDK	DMSO	BIX	15.6389	16.4076	0.0692248	no
BCL10	DMSO	BIX	12.4729	14.7509	0.242003	no
BCL11A	DMSO	BIX	4.40497	2.79938	-0.654025	no
BCL11B	DMSO	BIX	0.803268	0.964037	0.263206	no
BCL2	DMSO	BIX	1.61601	2.2747	0.493241	no
BCL2A1	DMSO	BIX	0.11691	0.27666	1.24272	no
BCL2L1	DMSO	BIX	46.2774	96.3795	1.05842	yes
BCL2L10	DMSO	BIX	0	0.0493576	inf	no
BCL2L11	DMSO	BIX	9.73663	7.13397	-0.448717	no
BCL2L12	DMSO	BIX	36.4186	25.4139	-0.519062	no
BCL2L13	DMSO	BIX	6.13404	6.01946	-0.0272017	no
BCL2L14	DMSO	BIX	0.0722973	0.0867596	0.263081	no
BCL2L15	DMSO	BIX	0.0423186	0.0360263	-0.232241	no
BCL2L2,BCL2L2-PABPN1,PABPN1	DMSO	BIX	92.5555	100.366	0.116877	no
BCL3	DMSO	BIX	9.8565	12.4304	0.334723	no
BCL6	DMSO	BIX	3.47052	8.83207	1.3476	yes
BCL6B	DMSO	BIX	0.12351	0.111171	-0.151853	no
BCL7A	DMSO	BIX	4.0923	4.15474	0.0218458	no
BCL7B	DMSO	BIX	42.5365	39.1222	-0.120712	no
BCL7C	DMSO	BIX	62.4443	46.1242	-0.437044	no
BCL9	DMSO	BIX	13.4823	9.3754	-0.524115	no
BCL9L	DMSO	BIX	20.5904	21.8147	0.0833258	no
BCLAF1	DMSO	BIX	45.3178	36.7612	-0.301893	no
BCO1	DMSO	BIX	0.162737	0.0541414	-1.58774	no
BCO2,TEX12	DMSO	BIX	0.336742	0.509914	0.598611	no
BCOR	DMSO	BIX	5.45598	3.97389	-0.457288	no
BCORL1	DMSO	BIX	2.3836	2.39481	0.00676852	no
BCORP1	DMSO	BIX	0	0	0	no
BCR	DMSO	BIX	0.172117	0.0669579	-1.36207	no
BCRP2	DMSO	BIX	0	0.0241057	inf	no
BCRP3	DMSO	BIX	0.199174	0.49903	1.3251	no
BCS1L	DMSO	BIX	27.1421	27.9136	0.0404369	no
BCYRN1	DMSO	BIX	593.04	379.73	-0.643156	no
BDH1	DMSO	BIX	3.18594	4.90767	0.623318	no
BDH2	DMSO	BIX	4.10478	2.98477	-0.459684	no
BDKRB1	DMSO	BIX	0.408354	0.320028	-0.351623	no
BDKRB2	DMSO	BIX	0.275229	0.206248	-0.416255	no
BDNF	DMSO	BIX	4.16666	8.63488	1.05129	yes
BDNF-AS	DMSO	BIX	0.0471507	0.215411	2.19174	no
BDP1	DMSO	BIX	4.66464	4.26294	-0.129917	no
BEAN1	DMSO	BIX	3.67689	3.68516	0.00324206	no
BEAN1	DMSO	BIX	0.802328	2.03053	1.3396	no
BEAN1-AS1	DMSO	BIX	0	1.19426	inf	no
BECN1	DMSO	BIX	17.1119	16.8741	-0.0201884	no
BECN2	DMSO	BIX	0	0.0234869	inf	no
BEGAIN	DMSO	BIX	3.20395	4.3034	0.425628	no
BEND2	DMSO	BIX	0	0.00580087	inf	no
BEND3	DMSO	BIX	1.53971	1.39815	-0.139137	no
BEND3P3	DMSO	BIX	1.29468	1.38991	0.102396	no
BEND4	DMSO	BIX	0.0340302	0.0209655	-0.6988	no
BEND5	DMSO	BIX	2.97841	3.07278	0.0449995	no
BEND6	DMSO	BIX	0.444493	0.440796	-0.01205	no
BEND7	DMSO	BIX	9.82192	11.8997	0.276854	no
BEST1	DMSO	BIX	0.129347	0.727543	2.49178	no
BEST2	DMSO	BIX	0	0.0300892	inf	no
BEST3	DMSO	BIX	0.322076	0.527932	0.712951	no
BEST4	DMSO	BIX	0.108345	0.349382	1.68917	no
BET1	DMSO	BIX	8.80194	10.6504	0.275018	no
BET1L	DMSO	BIX	12.473	12.4188	-0.00628044	no
BEX1	DMSO	BIX	73.2228	148.944	1.0244	yes
BEX2	DMSO	BIX	13.9733	33.0167	1.24052	yes
BEX4	DMSO	BIX	31.8516	58.9511	0.888151	yes
BEX5	DMSO	BIX	3.09584	3.5058	0.179414	no
BFAR	DMSO	BIX	19.1981	27.4178	0.514154	no
BFSP1	DMSO	BIX	0.325843	0.370723	0.186162	no
BFSP2	DMSO	BIX	0	0	0	no
BGLAP,PMF1,PMF1-BGLAP,SLC25A44	DMSO	BIX	72.15	60.7836	-0.247317	no
BGLT3	DMSO	BIX	0	0	0	no
BGN	DMSO	BIX	0.530577	0.19127	-1.47195	no
BHLHA15	DMSO	BIX	0.324345	0.477954	0.559339	no
BHLHA9	DMSO	BIX	0	0.0507704	inf	no
BHLHB9	DMSO	BIX	2.12775	1.90316	-0.160937	no
BHLHE22	DMSO	BIX	0.0391594	0.0884732	1.17588	no
BHLHE23	DMSO	BIX	0.0936741	0.0300509	-1.64024	no
BHLHE40	DMSO	BIX	48.0255	75.6287	0.655133	yes
BHLHE40-AS1	DMSO	BIX	0.272392	0.0926813	-1.55534	no
BHLHE41	DMSO	BIX	3.99303	3.02005	-0.402913	no
BHMG1	DMSO	BIX	0.0326835	0.0472043	0.530353	no
BHMT	DMSO	BIX	0.0181479	0	#NAME?	no
BHMT2	DMSO	BIX	0.0369525	0.0647538	0.809295	no
BICC1	DMSO	BIX	5.12542	4.1507	-0.304316	no
BICD1	DMSO	BIX	13.6339	17.3245	0.34561	no
BICD2	DMSO	BIX	12.3266	12.6415	0.0363848	no
BID	DMSO	BIX	9.21309	12.5078	0.441072	no
BIK	DMSO	BIX	0.968602	1.19961	0.30859	no
BIN1	DMSO	BIX	40.8109	33.7246	-0.275155	no
BIN2	DMSO	BIX	0	0.0131246	inf	no
BIN3	DMSO	BIX	9.62698	8.37218	-0.201481	no
BIN3-IT1	DMSO	BIX	0	0.0578902	inf	no
BIRC2	DMSO	BIX	19.1069	20.115	0.0741801	no
BIRC3	DMSO	BIX	0.286748	0.650204	1.18111	no
BIRC5	DMSO	BIX	117.847	64.3652	-0.872561	yes
BIRC6	DMSO	BIX	7.7733	8.64159	0.15277	no
BIRC6-AS2	DMSO	BIX	0	0	0	no
BIRC7	DMSO	BIX	0.700589	0.31415	-1.15712	no
BIRC8	DMSO	BIX	0	0	0	no
BIVM,BIVM-ERCC5,ERCC5	DMSO	BIX	9.02135	9.9473	0.14096	no
BLACAT1	DMSO	BIX	5.33436	2.93219	-0.863339	no
BLACE	DMSO	BIX	0.142394	0.0685249	-1.05519	no
BLCAP	DMSO	BIX	18.2575	25.642	0.490019	no
BLID	DMSO	BIX	0	0	0	no
BLK	DMSO	BIX	0	0.0107609	inf	no
BLM	DMSO	BIX	9.36538	7.74578	-0.273928	no
BLMH	DMSO	BIX	43.0218	32.3631	-0.410718	no
BLNK	DMSO	BIX	0.0382546	0	#NAME?	no
BLOC1S1,RDH5	DMSO	BIX	142.914	131.518	-0.119891	no
BLOC1S2	DMSO	BIX	19.6438	26.3532	0.423904	no
BLOC1S3	DMSO	BIX	3.84457	5.80197	0.593722	no
BLOC1S4	DMSO	BIX	6.68335	8.3559	0.322225	no
BLOC1S5,EEF1E1,TXNDC5	DMSO	BIX	200.222	212.374	0.0850109	no
BLOC1S6	DMSO	BIX	30.8534	27.187	-0.182514	no
BLVRA	DMSO	BIX	42.1668	36.1935	-0.220378	no
BLVRB	DMSO	BIX	114.932	117.213	0.0283555	no
BLZF1	DMSO	BIX	16.8663	25.5144	0.59717	no
BMF	DMSO	BIX	3.63688	1.17462	-1.63051	yes
BMI1,COMMD3,COMMD3-BMI1	DMSO	BIX	138.68	123.034	-0.172695	no
BMP1	DMSO	BIX	25.4232	21.8085	-0.221257	no
BMP10	DMSO	BIX	0	0	0	no
BMP15	DMSO	BIX	0	0	0	no
BMP2	DMSO	BIX	3.46366	5.3095	0.616277	no
BMP2K	DMSO	BIX	6.72455	8.39786	0.320584	no
BMP3	DMSO	BIX	0	0.054294	inf	no
BMP4	DMSO	BIX	63.2548	55.046	-0.200538	no
BMP5	DMSO	BIX	29.8087	20.0944	-0.568938	no
BMP6	DMSO	BIX	2.10245	0.589267	-1.83508	no
BMP7	DMSO	BIX	5.28734	4.03832	-0.388787	no
BMP7-AS1	DMSO	BIX	0	0	0	no
BMP8A	DMSO	BIX	0.874834	1.08088	0.305123	no
BMP8B	DMSO	BIX	0.138291	0.250078	0.854675	no
BMPER	DMSO	BIX	0.296789	0.332275	0.162944	no
BMPR1A	DMSO	BIX	10.767	8.8774	-0.278403	no
BMPR1B	DMSO	BIX	1.54123	1.54395	0.00253863	no
BMPR1B-AS1	DMSO	BIX	0	0	0	no
BMPR2	DMSO	BIX	10.2267	6.89369	-0.568993	no
BMS1	DMSO	BIX	27.4215	27.9755	0.0288532	no
BMS1P17	DMSO	BIX	0	0	0	no
BMS1P17	DMSO	BIX	0	0	0	no
BMS1P17	DMSO	BIX	3.11934	2.8433	-0.133679	no
BMS1P20	DMSO	BIX	22.728	22.0761	-0.041987	no
BMS1P21,MBL1P	DMSO	BIX	0.495632	0.980906	0.984846	no
BMS1P4	DMSO	BIX	3.74531	2.8872	-0.375412	no
BMS1P5	DMSO	BIX	0.254545	0.257801	0.0183422	no
BMS1P5	DMSO	BIX	0.0811054	0.110743	0.449347	no
BMS1P6	DMSO	BIX	0	0	0	no
BMS1P6	DMSO	BIX	0	0	0	no
BMX	DMSO	BIX	0	0.0110722	inf	no
BNC1	DMSO	BIX	0.0091741	0.0116543	0.34523	no
BNC2	DMSO	BIX	3.29208	3.85512	0.227775	no
BNIP1	DMSO	BIX	14.7491	17.495	0.246321	no
BNIP2	DMSO	BIX	42.23	43.0778	0.0286779	no
BNIP3	DMSO	BIX	25.3003	84.1752	1.73424	yes
BNIP3L	DMSO	BIX	72.6655	97.005	0.416788	no
BNIPL	DMSO	BIX	0.198202	0.162415	-0.287285	no
BOC	DMSO	BIX	2.89617	3.62318	0.323111	no
BOD1	DMSO	BIX	40.3809	48.1743	0.254591	no
BOD1L1	DMSO	BIX	4.38258	5.38084	0.296052	no
BOD1L2	DMSO	BIX	0	0	0	no
BOK	DMSO	BIX	45.6016	27.9996	-0.703676	yes
BOK-AS1	DMSO	BIX	0.852774	0.55084	-0.63053	no
BOLA1	DMSO	BIX	14.0416	8.96959	-0.646591	no
BOLA2B	DMSO	BIX	0	0	0	no
BOLA2B	DMSO	BIX	0	0	0	no
BOLA3	DMSO	BIX	106.764	98.419	-0.117417	no
BOLA3-AS1	DMSO	BIX	3.62097	2.79469	-0.373687	no
BOLL	DMSO	BIX	0	0.0101007	inf	no
BOP1	DMSO	BIX	75.8759	75.1909	-0.0130839	no
BORA	DMSO	BIX	9.93317	5.48665	-0.85633	no
BORCS5	DMSO	BIX	8.01709	6.57828	-0.285369	no
BORCS6	DMSO	BIX	4.26747	5.49284	0.364169	no
BORCS8,MEF2B,MEF2BNB-MEF2B	DMSO	BIX	15.1192	13.4294	-0.170979	no
BPESC1	DMSO	BIX	0	0	0	no
BPGM	DMSO	BIX	6.40353	4.56109	-0.489488	no
BPHL	DMSO	BIX	5.31688	3.43239	-0.631366	no
BPI	DMSO	BIX	0	0	0	no
BPIFA1	DMSO	BIX	0	0	0	no
BPIFA2	DMSO	BIX	0	0	0	no
BPIFA3	DMSO	BIX	0	0	0	no
BPIFA4P	DMSO	BIX	0	0	0	no
BPIFB1	DMSO	BIX	0.107213	0.0168498	-2.66968	no
BPIFB2	DMSO	BIX	0	0	0	no
BPIFB3	DMSO	BIX	0	0	0	no
BPIFB4	DMSO	BIX	0.858525	0.782935	-0.132968	no
BPIFB6	DMSO	BIX	0	0	0	no
BPIFC	DMSO	BIX	0	0	0	no
BPNT1	DMSO	BIX	10.1618	11.6495	0.19711	no
BPTF	DMSO	BIX	14.8582	12.6096	-0.236738	no
BPY2C	DMSO	BIX	0	0	0	no
BPY2C	DMSO	BIX	0	0	0	no
BPY2C	DMSO	BIX	0	0	0	no
BRAF	DMSO	BIX	5.10425	3.8506	-0.406617	no
BRAP	DMSO	BIX	8.23742	9.08377	0.141097	no
BRAT1	DMSO	BIX	47.9083	35.4636	-0.433935	no
BRCA1	DMSO	BIX	11.2739	10.2269	-0.140618	no
BRCA2	DMSO	BIX	3.10743	2.88458	-0.107363	no
BRCAT107	DMSO	BIX	0	0	0	no
BRCAT54	DMSO	BIX	0.0370399	0.170497	2.20259	no
BRCC3	DMSO	BIX	17.5064	21.165	0.273797	no
BRD1	DMSO	BIX	9.76772	9.52426	-0.0364141	no
BRD2	DMSO	BIX	0.203252	0.130679	-0.637247	no
BRD2	DMSO	BIX	0	0	0	no
BRD2	DMSO	BIX	0	0.0603173	inf	no
BRD2	DMSO	BIX	0.0138643	0.00854275	-0.698605	no
BRD2	DMSO	BIX	0	0	0	no
BRD2	DMSO	BIX	0	0	0	no
BRD2	DMSO	BIX	0.426219	0.529311	0.312521	no
BRD3	DMSO	BIX	8.30545	5.8524	-0.505029	no
BRD4	DMSO	BIX	20.1951	19.4565	-0.053755	no
BRD7	DMSO	BIX	51.9679	41.8629	-0.311948	no
BRD7P3	DMSO	BIX	0	0.0227506	inf	no
BRD8	DMSO	BIX	31.1149	23.1179	-0.428594	no
BRD9	DMSO	BIX	16.2853	21.4141	0.394991	no
BRDT	DMSO	BIX	0.0525257	0	#NAME?	no
BRDTP1	DMSO	BIX	0	0.404725	inf	no
BRE	DMSO	BIX	50.5918	40.5016	-0.320925	no
BREA2	DMSO	BIX	0.656934	1.05397	0.682017	no
BRF1	DMSO	BIX	7.85319	8.54688	0.122118	no
BRF2	DMSO	BIX	9.64577	12.2701	0.347182	no
BRI3	DMSO	BIX	135.739	237.402	0.806491	no
BRI3BP	DMSO	BIX	10.7317	9.48891	-0.177565	no
BRICD5,PGP	DMSO	BIX	30.9009	32.9432	0.0923309	no
BRINP1	DMSO	BIX	1.67681	1.82505	0.122212	no
BRINP2	DMSO	BIX	0.0722164	0.133965	0.891463	no
BRINP3	DMSO	BIX	0	0	0	no
BRIP1	DMSO	BIX	15.4328	8.1594	-0.919462	yes
BRIX1	DMSO	BIX	68.8327	64.2433	-0.0995499	no
BRK1	DMSO	BIX	145.863	181.818	0.317881	no
BRMS1	DMSO	BIX	45.0012	43.3951	-0.052431	no
BRMS1L	DMSO	BIX	7.53113	5.57024	-0.435127	no
BROX	DMSO	BIX	15.3952	16.8776	0.132626	no
BRPF1	DMSO	BIX	9.89455	8.10163	-0.288422	no
BRPF3	DMSO	BIX	16.335	14.769	-0.145389	no
BRS3	DMSO	BIX	0	0	0	no
BRSK1	DMSO	BIX	8.26846	7.31357	-0.177044	no
BRSK2	DMSO	BIX	0.116184	0.122406	0.0752726	no
BRWD1	DMSO	BIX	3.07944	3.42875	0.155013	no
BRWD1-AS1	DMSO	BIX	0	0.193771	inf	no
BRWD1-IT2	DMSO	BIX	0.254256	0.127352	-0.997463	no
BRWD3	DMSO	BIX	4.49699	3.97139	-0.179318	no
BSCL2,HNRNPUL2	DMSO	BIX	38.38	36.8592	-0.0583283	no
BSDC1	DMSO	BIX	21.9175	20.8158	-0.0744005	no
BSG	DMSO	BIX	232.018	237.752	0.0352213	no
BSG	DMSO	BIX	1.10227	1.1761	0.0935434	no
BSN	DMSO	BIX	0.103982	0.153108	0.558224	no
BSN-AS2	DMSO	BIX	0.0173694	0.071578	2.04297	no
BSND	DMSO	BIX	0.0685733	0	#NAME?	no
BSPH1	DMSO	BIX	0	0	0	no
BSPRY	DMSO	BIX	0	0	0	no
BST1,FAM200B	DMSO	BIX	8.07662	8.9997	0.156124	no
BST2	DMSO	BIX	0.557372	0.399021	-0.482174	no
BSX	DMSO	BIX	0.0833844	0.0513794	-0.698588	no
BTAF1	DMSO	BIX	8.02626	10.354	0.36739	no
BTBD1	DMSO	BIX	34.9132	42.1735	0.272566	no
BTBD10	DMSO	BIX	27.9073	30.5492	0.130494	no
BTBD11	DMSO	BIX	0.0657454	0.172258	1.38961	no
BTBD16	DMSO	BIX	0.0486606	0.0312225	-0.640171	no
BTBD17	DMSO	BIX	0	0.0642044	inf	no
BTBD18	DMSO	BIX	0	0.0181002	inf	no
BTBD19	DMSO	BIX	7.95932	12.1707	0.612696	no
BTBD2	DMSO	BIX	10.7418	8.05484	-0.415313	no
BTBD3	DMSO	BIX	31.0205	26.8636	-0.207569	no
BTBD6	DMSO	BIX	0.0700891	0.071998	0.0387675	no
BTBD7	DMSO	BIX	7.65668	6.92507	-0.144889	no
BTBD8	DMSO	BIX	0.357815	0.669523	0.903921	no
BTBD9	DMSO	BIX	1.40616	1.27939	-0.136305	no
BTC	DMSO	BIX	0.148797	0.0916852	-0.698588	no
BTD	DMSO	BIX	14.1466	6.98816	-1.01747	no
BTF3	DMSO	BIX	334.812	341.852	0.0300226	no
BTF3L4	DMSO	BIX	15.4264	13.1258	-0.232999	no
BTF3P11	DMSO	BIX	0	0	0	no
BTG1	DMSO	BIX	4.30498	6.73167	0.644957	no
BTG2	DMSO	BIX	17.5232	18.5135	0.0793169	no
BTG3	DMSO	BIX	61.273	57.0025	-0.104227	no
BTG4	DMSO	BIX	0	0.360413	inf	no
BTK	DMSO	BIX	0.103871	0.0426649	-1.28367	no
BTLA	DMSO	BIX	0.0436052	0.100176	1.19996	no
BTN1A1	DMSO	BIX	0	0	0	no
BTN2A1	DMSO	BIX	11.8107	9.9102	-0.253113	no
BTN2A2	DMSO	BIX	6.0075	5.65462	-0.0873354	no
BTN3A1	DMSO	BIX	4.06367	3.94748	-0.0418503	no
BTN3A2	DMSO	BIX	4.85739	4.61194	-0.0748084	no
BTN3A3	DMSO	BIX	2.24138	1.4817	-0.597133	no
BTNL10	DMSO	BIX	0	0	0	no
BTNL2	DMSO	BIX	0	0	0	no
BTNL2	DMSO	BIX	0	0	0	no
BTNL2	DMSO	BIX	0	0	0	no
BTNL2	DMSO	BIX	0	0	0	no
BTNL2	DMSO	BIX	0	0	0	no
BTNL2	DMSO	BIX	0	0	0	no
BTNL2	DMSO	BIX	0	0	0	no
BTNL2	DMSO	BIX	0	0	0	no
BTNL3	DMSO	BIX	0	0	0	no
BTNL8	DMSO	BIX	0	0	0	no
BTNL9	DMSO	BIX	5.30419	4.76686	-0.154093	no
BTRC	DMSO	BIX	6.27662	6.47107	0.0440151	no
BUB1	DMSO	BIX	67.6533	39.8919	-0.762063	yes
BUB1B,PAK6	DMSO	BIX	40.2114	22.9184	-0.8111	yes
BUB3	DMSO	BIX	81.2594	66.74	-0.283983	no
BUD13	DMSO	BIX	14.5651	12.1271	-0.264274	no
BUD31	DMSO	BIX	86.8957	83.4241	-0.05882	no
BVES	DMSO	BIX	0.062477	0.00490359	-3.67141	no
BVES-AS1	DMSO	BIX	0	0	0	no
BYSL	DMSO	BIX	23.0553	28.8462	0.323285	no
BZRAP1	DMSO	BIX	0.0332928	0.0199745	-0.73705	no
BZRAP1-AS1	DMSO	BIX	0.448851	0.24418	-0.87829	no
BZW1	DMSO	BIX	158.37	109.577	-0.531358	no
[truncated: 24,944 more rows]

## Sheet: Tab2 RNA level in WT&cGAS KO
Table S2 The gene expression of WT and cGas KO L929 cells w/wo BIX-01294
gene_short_name	WT-Mock_FPKM	WT-BIX_FPKM	cGAS-KO-Mock_FPKM	cGAS-KO-BIX_FPKM
0610005C13Rik	0	0	0.0920421	0
0610007P14Rik	36.4503	30.5827	45.4106	32.3718
0610009B22Rik	12.0257	8.98165	12.7545	12.0193
0610009L18Rik	0	1.87004	0.585113	1.75005
0610009O20Rik	37.7786	24.0279	42.6091	27.2744
0610010B08Rik	0	0	0	0
0610010B08Rik	0	0	0	0
0610010B08Rik	0	0	0	0
0610010B08Rik	0	0	0	0
0610010B08Rik,Gm14430	0.464742	0.568716	0.46149	0.420259
0610010F05Rik	6.65013	6.85579	6.13837	6.93721
0610010K14Rik	48.807	52.2633	51.2106	71.4643
0610011F06Rik	13.2557	7.4511	5.19322	4.22451
0610012G03Rik	22.5105	12.8706	18.1875	14.3763
0610030E20Rik	8.85901	7.97774	9.58299	6.54178
0610031O16Rik	0	0	0	0
0610037L13Rik	5.71683	6.87733	7.80561	7.91115
0610038B21Rik	0.918021	1.66734	1.55455	2.00255
0610039H22Rik	0	0	0	0
0610039K10Rik	0.114205	0.305184	0.224363	0.223736
0610040B10Rik	2.36769	2.69101	2.59178	1.29124
0610040F04Rik	0	0.151436	0.05593	0
0610040J01Rik	0	0	0	0
0610043K17Rik	0	0	0	0
1010001N08Rik	0	0	0	0
1110001J03Rik	92.6617	101.873	94.5752	95.5231
1110002L01Rik	4.74244	13.0495	5.40502	13.3235
1110004E09Rik	31.6222	25.2755	23.3846	18.5683
1110004F10Rik	54.3535	67.6053	62.1992	97.9131
1110006O24Rik	2.09627	0.799306	1.90427	1.46062
1110007C09Rik	97.358	80.6166	98.9307	78.3954
1110008F13Rik	70.0396	42.6167	68.6027	41.405
1110008L16Rik	11.5752	19.6877	4.84828	8.98879
1110008P14Rik	255.43	214.277	158.974	125.511
1110012L19Rik	7.53042	6.30811	11.5576	6.89568
1110015O18Rik	0	0	0	0
1110017D15Rik	0	0	0.276957	0
1110019D14Rik	0.467716	0.268246	1.05587	1.4479
1110020A21Rik	1.04663	0.873638	1.79583	1.39229
1110025L11Rik	0	0	0	0.206379
1110028F11Rik	0.0348801	0	0.0691544	0.137944
1110028F18Rik	0	0	0	0.0746324
1110032A03Rik	3.68321	3.38538	3.69711	3.09075
1110032F04Rik	0	0	0	0
1110034G24Rik	0.886777	0.547684	0.606248	0.335894
1110036E04Rik	0	0	0	0
1110037F02Rik	11.1383	11.4759	13.2159	12.9173
1110038B12Rik	195.865	802.78	167.312	745.248
1110038F14Rik	14.3056	13.31	26.6388	21.7266
1110046J04Rik	4.86689	5.31449	6.06163	7.33885
1110051M20Rik	9.54607	5.30958	14.6804	8.16625
1110058D11Rik	0	0	0	0
1110059E24Rik	21.3102	25.2095	15.1168	30.9854
1110059G10Rik	3.93163	3.11641	4.36773	2.98639
1110065P20Rik	21.6326	15.1407	18.6437	14.1639
1190002F15Rik	24.3558	11.2766	34.1397	21.9668
1190002N15Rik	0	0	0	0
1190003K10Rik	0	0	0	0
1190005I06Rik,Emc8,Emc8-1190005i06rik	17.1679	10.4457	23.8349	18.5307
1190007I07Rik	3.32796	4.56201	2.31886	1.64415
1200014J11Rik	7.48888	7.95014	8.11539	10.8258
1300002E11Rik	12.3881	13.5918	7.72157	10.8152
1300017J02Rik	0	0.281514	0	0.0415285
1500004A13Rik	3.01328	1.84788	2.43283	2.27481
1500009C09Rik	0	0	0.0639251	0.0637641
1500009L16Rik	0	0	0	0
1500011B03Rik	4.04541	7.07726	7.43939	7.62462
1500011K16Rik	12.8371	18.814	11.8897	17.5794
1500012F01Rik	58.6942	400.808	54.4369	407.175
1500012K07Rik	0	0	0	0
1500015A07Rik	1.6212	2.38062	2.12127	1.8576
1500015L24Rik	0.147231	0.196503	0	0.143663
1500015O10Rik	0	0	0	0
1500017E21Rik	1.02904	1.42606	2.04008	2.73632
1500026H17Rik	0	0.0826635	0	0.122059
1600002D24Rik	0.0526092	0.352179	0.355403	0.103813
1600002H07Rik	11.5751	9.73341	7.99629	6.15852
1600002K03Rik	7.85024	5.97922	5.64435	4.72056
1600010M07Rik	0	0.268974	0	0
1600012H06Rik	15.0233	15.7501	12.1554	6.28448
1600014C10Rik	6.03384	2.64591	5.69882	3.91869
1600014C23Rik	1.04151	1.38471	0.251548	0.250736
1600014K23Rik	0	0	0	0.130382
1600015I10Rik	0	0	0	0
1600019K03Rik	0.296245	0	0	0.568185
1600020E01Rik	6.98954	19.194	5.5124	29.151
1600023N17Rik	0.212691	0.142127	0.313667	1.25118
1600025M17Rik	0	0	0	0
1600027J07Rik	0	0	0	0
1600029I14Rik,Nme9	0	0	0	0
1600029O15Rik	0.756877	0.796156	1.55074	0.959956
1700001C02Rik	0	0	0	0
1700001C19Rik	0.151825	0	0	0.120391
1700001D01Rik	0	0	0	0
1700001F09Rik	0	0	0	0
1700001G01Rik	0	0	0	0
1700001G11Rik	0.448439	0.797957	0.73119	0.583275
1700001G17Rik	0.869321	0.497628	0.852938	0.121505
1700001J03Rik	0.147231	0.982514	0	0.574651
1700001J11Rik	0	0	0	0
1700001K19Rik	0.113763	0	0	0.11144
1700001K23Rik	0	0	0	0
1700001L05Rik	0.181509	0.912435	0.180346	0.869411
1700001L19Rik	0.0540954	0.362111	0.481558	1.22736
1700001O22Rik	0.453263	0.151394	0.111296	0
1700001P01Rik	0.198268	11.359	0.385784	14.2311
1700003C15Rik	0	0	0	0
1700003D09Rik	0	0	0	0
1700003E16Rik	5.32182	2.52263	3.54318	1.4879
1700003F12Rik	0.955237	0.212401	0.622322	0.310262
1700003G13Rik	0	0	0	0
1700003G18Rik	0	0.266547	0.194605	0
1700003H04Rik	0	0	0.29845	0.446388
1700003I22Rik	0	0	0	0
1700003L19Rik	0	0	0	0
1700003M02Rik	0.974695	0.537257	1.02041	0.508838
1700003M07Rik	0.0488682	0.130878	0.145105	0.578888
1700003P14Rik	0	0	0	0
1700006A11Rik	0	0	0	0
1700006E09Rik	0	0	0	0
1700006F04Rik	0	0	0	0
1700006H21Rik	0	0	0	0
1700007B14Rik	0	0	0	0
1700007F19Rik	0.0602365	0.403137	0	0.356271
1700007G11Rik	0.129293	0	0	0
1700007J10Rik	1.04042	0.505828	0.279352	1.76435
1700007K09Rik	0.177493	1.4199	0	1.89838
1700007K13Rik	0	0	0	0
1700007L15Rik	3.26081	1.4503	1.82171	1.51372
1700007P06Rik	0	0	0	0
1700008C04Rik	0	0	0	0
1700008J07Rik	1.60343	1.72865	1.23998	0.463764
1700008K24Rik	0	0	0	0
1700008O03Rik	0	0	0.118233	0.117901
1700008P02Rik	0	0	0	0
1700009C05Rik	0	0	0	0
1700009J07Rik	0	0	0	0
1700009N14Rik	0	0	0	0
1700010B08Rik	0	0	0	0
1700010D01Rik	0	0	0	0
1700010I02Rik	0	0	0	0
1700010I14Rik	0	0	0	0
1700010J16Rik	0	0	0	0
1700010K23Rik	0	0	0	0
1700011A15Rik	0	0	0.119523	0
1700011B04Rik	0	0	0	0
1700011C11Rik	0	0	0.451875	0.449879
1700011E24Rik	0	0	0	0.258071
1700011H14Rik	0	0	0	0.0876485
1700011I03Rik	0	0	0	0
1700011L22Rik	0	0	0	0.108133
1700011M02Rik	0	0	0	0
1700012A03Rik	0	0	0	0
1700012B07Rik	0	0	0	0
1700012B09Rik	12.9005	35.7989	6.80268	11.5306
1700012C14Rik	0	0	0	0
1700012D01Rik	2.05137	1.8238	2.1688	0.831716
1700012D14Rik	0.196061	0.261243	0.381586	0.190221
1700012D16Rik	0	0	0	0
1700012H19Rik	0	0	0	0
1700012I11Rik	0	0	0.100828	0
1700012L04Rik	0	0	0	0
1700012P22Rik	0	0	0	0
1700013D24Rik	0	0	0	0.239746
1700013F07Rik	1.92291	0.284517	1.45251	0.620602
1700013G24Rik	0	0	0	0
1700013H16Rik	0	0.112811	0	0.0829116
1700015E13Rik	0	0	0	0
1700015F17Rik	0.166112	2.21562	0	3.07285
1700015G11Rik	0	0	0	0
1700016C15Rik	0.309463	1.44523	1.36157	1.2068
1700016D06Rik	0	0	0	0
1700016G22Rik	0	0.567667	0	0.619137
1700016H13Rik	0	0	0	0
1700016K19Rik	0	0	0	0.116333
1700016L04Rik	0.120617	0	0	0
1700016L21Rik	0	0	0	0
1700016P04Rik	0	0	0	0
1700017B05Rik	38.2393	42.1659	43.3707	33.9346
1700017D01Rik	0	0	0	0
1700017G19Rik	0.0389868	0.104442	0.0386299	0
1700017J07Rik	0	0	0	0
1700017L05Rik	0	0	0	0
1700017N19Rik	0	0	0.0576589	0.0575042
1700018A04Rik	0.164868	0	0	0
1700018B08Rik	0	0	0	0.0960218
1700018B24Rik	0	0	0	0
1700018C11Rik	0	0	0	0
1700018F24Rik	0	0	0	0
1700018G05Rik	0	0	0	0
1700018L02Rik	1.73314	1.43503	3.33594	2.27198
1700019A02Rik	0	0	0	0
1700019B03Rik	0	0	0.0607345	0.363427
1700019B21Rik	0.21262	0.283148	17.1414	16.6774
1700019C18Rik	0	0	0	0
1700019D03Rik	0	0	0	0
1700019E08Rik	0.967387	1.54693	0.565002	0
1700019G17Rik	0.122665	0.493178	0.212934	0.361726
1700019G24Rik	0	0	0	0
1700019L03Rik	1.23705	2.36554	0.757034	0.813079
1700019M22Rik	0	0	0	0
1700019N19Rik	0	0	0	0
1700019O17Rik	0	0	0	0
1700020A23Rik	0.255097	0.339222	0	0.164158
1700020D05Rik	0.524759	1.40271	0.412808	3.49912
1700020D14Rik	0	0	0	0
1700020G17Rik	0	0	0	0
1700020I14Rik	18.6961	13.6812	19.1573	13.0433
1700020L24Rik	0.937965	0.313277	7.48332	0.688832
1700020M21Rik	0	0	0	0
1700020N01Rik	0	0	0	0
1700020N15Rik	0	0	0	0
1700020N18Rik	0	0	0	0
1700021F05Rik	35.0729	25.3899	20.5787	15.6006
1700021F07Rik	0	0	0	0
1700021K19Rik	12.1604	12.1336	11.5903	13.3334
1700021N21Rik	0	0.162231	0	0
1700022A21Rik	0	0	0	0
1700022A22Rik	0	0	0	0
1700022E09Rik	0	0	0	0
1700022H01Rik	0	0.232918	0	0
1700022H16Rik	0	0	0	0
1700022I11Rik	0	0.0665695	0.0246508	0.0737591
1700023C21Rik	0	0	0	0
1700023F02Rik	0	0	0	0
1700023F06Rik	0	0	0.085158	0
1700024B18Rik	0	0	0	0
1700024F13Rik	0	0	0.175515	0.174997
1700024G13Rik	0	0	0	0
1700024I08Rik	0	0	0	0
1700024N05Rik	0	0	0	0
1700024P04Rik	0	0	0	0
1700024P16Rik	0.060959	0.122524	0.786133	1.14595
1700025B11Rik	0	0.944503	0	0
1700025C18Rik	0	0	0	0
1700025F22Rik	0	0	0	0
1700025F24Rik	0.123319	0.494158	1.08907	1.32734
1700025G04Rik	4.0295	4.29255	2.66181	3.34833
1700025J12Rik	0	0	0	0.189808
1700025K24Rik	0	0	0	0
1700025M24Rik	0	0	0	0
1700025N23Rik	0	0	0	0
1700026D08Rik	0.0790495	0.317228	0.389819	0.233254
1700026D11Rik	0	0	0	0
1700026F02Rik	0	0	0	0
1700026J14Rik	0.143396	0	0	0.139983
1700026L06Rik	1.61369	0	0.874073	0.348599
1700027A15Rik	0	0	0	0
1700027F06Rik	0	0	0	0
1700027F09Rik	0	0	0	0
1700027H10Rik	0	0	0	0
1700027I24Rik	0	0	0	0.166027
1700027J07Rik	0	0	0	0
1700028B04Rik	0	0	0	0
1700028D13Rik	0	0	0	0
1700028E10Rik	0	0	0.10993	0.109624
1700028I16Rik	0	0	0	0.0986208
1700028J19Rik	0.174894	0.818601	0.689298	0.42963
1700028K03Rik	0.211425	0.20234	0.329532	0.0298791
1700028M03Rik	0	0	0	0
1700028P14Rik	0	0	0	0
1700028P15Rik	0	0	0	0
1700029B22Rik	0	0	0	0
1700029F12Rik	0	0	0	0
1700029H14Rik	0	0	0	0
1700029I15Rik	0	0	0	0
1700029J03Rik	0	0	0	0
1700029J07Rik	1.20411	1.56702	1.02319	0.714348
1700029M20Rik	0	0	0	0
1700029N11Rik	0	0	0	0
1700029P11Rik	0	0.41833	0.51299	0.30694
1700030A11Rik	0	0	0	0.121674
1700030C10Rik	0	0	0	0.0562466
1700030F04Rik	0	0	0	0
1700030F18Rik	0	0	0	0.193589
1700030J22Rik	1.32536	1.5643	1.62729	2.12241
1700030K09Rik	2.23411	2.67748	4.58255	1.62677
1700030L20Rik	0	0	0.107505	0
1700030M09Rik	0	0	0	0
1700030N03Rik	0	0	0	0
1700030O20Rik	0	0	0	0.205893
1700031A10Rik	1.47957	1.23263	1.62184	0.359341
1700031F05Rik	0	0	0	0
1700031M16Rik	0	0	0	0
1700031P21Rik	0	0	0	0
1700034E13Rik	0.592491	0	0.570116	2.27274
1700034G24Rik	0	0	0	0
1700034H15Rik	0.716062	1.38311	0.460048	1.04284
1700034I23Rik	0	0	0	0.0803847
1700034J05Rik	0	0	0	0
1700034K08Rik	0	0	0	0
1700034O15Rik	0	0	0	0
1700034P13Rik	1.40742	4.48434	2.91241	5.01695
1700036G14Rik	0	0	0	0
1700037C18Rik	0.960271	1.92571	1.60689	1.31967
1700037H04Rik	71.0458	38.8532	57.9289	31.6594
1700039E15Rik	0	0	0	0
1700039E22Rik	0	0	0	0
1700040L02Rik	0.0832326	0.222646	0.0820497	0
1700041A01Rik	0	0	0	0
1700041C23Rik	0	0	0	0
1700041M19Rik	0	0	0	0
1700042G07Rik	0	0	0	0
1700042G15Rik	0	0	0	0
1700042O10Rik	0	0.263051	0.290458	1.25517
1700044C05Rik	0	0	0	0
1700044K03Rik	0	0	0	0
1700045H11Rik	0	0	0	0.206379
1700046C09Rik	0	0	0	0
1700047A11Rik	0	0	0	0
1700047E10Rik	1.13431	0.60393	2.41996	3.50903
1700047G03Rik	0.26681	0	0.392259	0.260764
1700047L14Rik	0	0	0	0
1700047M11Rik	0	0	0	0
1700048M11Rik	0.580788	0	0.279608	0
1700048O20Rik	0	0	0.0522314	0.104184
1700049E15Rik	0	0.158743	0	0
1700049E22Rik	0	0	0	0
1700049G17Rik	1.43314	1.09094	1.24779	0.911501
1700049L16Rik	0	0	0	0
1700051A21Rik	0	0	0	0
1700052I22Rik	0	0	0	0
1700052K11Rik	0.788813	1.26788	1.48495	1.13025
1700054A03Rik	0	0	0	0
1700054K19Rik	0	0	0	0
1700054M17Rik	0	0.880345	0	0
1700055C04Rik	0	0	0	0
1700056E22Rik	0.559421	0.149502	1.09931	0.767369
1700057G04Rik	0.100981	1.4848	2.0862	2.57576
1700057H15Rik	0	0	0	0
1700057H21Rik	0	0	0	0
1700060C16Rik	0	0	0	0
1700060C20Rik	0	0	0	0
1700061F12Rik	0	0	0	0
1700061G19Rik	0	0.0518544	0	0
1700061I17Rik	0	0	0.0489096	0.243896
1700061J23Rik	0	0	0	0
1700063A18Rik	0	0	0	0
1700063D05Rik	0	0	0.325003	0.162029
1700063O14Rik	0	0	0	0
1700064J06Rik	0	0	0	0
1700064M15Rik	0	0	0	0
1700065D16Rik	0	0	0	0
1700065I16Rik	0	0	0	0
1700065J11Rik	0	0	0	0.337722
1700065J18Rik	0	0	0	0
1700065L07Rik	0	0	0	0
1700065O20Rik	0	0	0.164638	0
1700066B17Rik	0	0	0	0
1700066B19Rik	0.151586	0	0	0
1700066J03Rik	0	0	0	1.00872
1700066M21Rik	9.00358	5.09236	7.63158	3.11241
1700066N21Rik	0	0	0	0
1700066O22Rik	0	0	0	0
1700067G17Rik	0	0	0.202236	0
1700067K01Rik	0.194815	0.130221	0.5752	0.286806
1700067P10Rik	0	0	0	0
1700069L16Rik	0	0	0	0
1700069P05Rik	0	0	0	0
1700071K01Rik	0	0	0	0
1700071M16Rik	0	0	0	0
1700072B07Rik	0	0	0	0
1700072I22Rik	0	0	0	0.142251
1700072O05Rik	0	0	0	0
1700073E17Rik	0	0	0	0
1700074H08Rik	0	0	0	0
1700074P13Rik	0	0	0	0
1700080E11Rik	0	0	0	0.373866
1700080N15Rik	0	0	0	0
1700080O16Rik	0	0	0	0
1700081H04Rik	0	0	0	0
1700084C01Rik	0.139783	0.187042	0.207014	0.344089
1700084D21Rik	0	0	0	0
1700084E18Rik	2.42334	0.91784	1.6565	0.660198
1700084F23Rik	0	0	0	0
1700084J12Rik	0	0	0	0
1700084M14Rik	0	0	0	0
1700085C21Rik	0	0	0	0
1700086L19Rik	0	0	0	0
1700086O06Rik	2.00079	3.96477	3.86674	6.45402
1700088E04Rik	12.6387	9.65986	13.4317	5.72919
1700091H14Rik	0.291598	0.682751	1.94263	1.65035
1700092C02Rik	0	0	0	0
1700092C10Rik	0	0	0	0.218766
1700092E19Rik	0	0	0	0
1700092K14Rik	0	0	0	0
1700092M07Rik	0.877399	0.579793	0	2.07017
1700093K21Rik	0.107119	0	0	0
1700094D03Rik,4933434E20Rik	65.8909	57.5791	48.8449	76.2895
1700094J05Rik	0	0.144034	0.423782	0.422603
1700094M24Rik	0	0	0	0
1700095A21Rik	0	0	0	0
1700095B10Rik	0	0	0	0
1700095J12Rik	0	0	0	0
1700096J18Rik	0	0	0	0
1700096K18Rik	2.77584	1.48575	3.97411	2.25502
1700096P03Rik	0	0	0	0
1700097N02Rik	0	0	0	0
1700099I09Rik	0	0	0.172728	0
1700100I10Rik	0	0	0	0
1700100L14Rik	0	0	0	0
1700101E01Rik	0.703474	1.09647	0.57564	0.688832
1700101I11Rik	0	0.375516	0	0.137345
1700101O22Rik	0	0	0	0
1700102H20Rik	1.33078	1.0474	1.50677	1.12567
1700102P08Rik	0.38369	4.36021	0.377685	7.53285
1700104L18Rik	0	0	0	0
1700105P06Rik	0.469436	0	0.227413	0
1700106J16Rik	0	0	0	0
1700108F19Rik	0	0.683663	0	0
1700108J01Rik	0	0	0	0
1700109G14Rik	0	0	0	0
1700109G15Rik	0	0	0	0
1700109H08Rik	4.27876	7.02467	2.41071	18.2686
1700109I08Rik	0	0	0	0
1700109K24Rik	0.193659	0	0.476209	0.379915
1700110C19Rik	0	0	0	0
1700110I01Rik	0	0	0	0
1700110I01Rik	0	0	0	0
1700110I01Rik	0	0	0	0
1700110I07Rik	0	0	0	0
1700110K17Rik	0	0	0	0
1700111N16Rik	0	0	0	0
1700112E06Rik	1.44543	2.41358	1.89173	1.17901
1700112H15Rik	0	0	0.576301	0
1700112J05Rik	0.426026	0.189566	0.417144	0.277303
1700112J16Rik	0	0.0579603	0	0.470212
1700113A16Rik	9.43038	14.8	5.92729	14.9381
1700113B09Rik	0.351699	0	0	0.335143
1700113H08Rik	0	0	0	0
1700116B05Rik	0	2.48698	0	1.07083
1700119H24Rik	0	0	0	0
1700120C14Rik	0	0.558081	0.400665	0.798081
1700120E14Rik	0	0	0	0
1700120G07Rik	0	0.167049	0	0
1700120K04Rik	1.45481	2.58053	2.34718	2.57375
1700121L16Rik	0	0	0	0
1700121N20Rik	0	0.277576	0	0
1700122C19Rik	0	0	0	0
1700122O11Rik	0	0	0	0
1700123I01Rik	0.184366	0	0.0607345	0.181714
1700123J17Rik	0	0	0	0
1700123K08Rik	0	0	0	0.0996321
1700123L14Rik	0	0	0	0
1700123M08Rik	0	0	0.0977915	0.195042
1700123O12Rik	0	0	0.219996	0
1700123O20Rik	13.6044	19.8019	13.7662	22.8316
1700123O21Rik	0	0	0	0
1700124L16Rik	1.05307	0.694014	0	1.47702
1700125G02Rik	0	0	0	0
1700125G22Rik	0	0	0	0.252847
1700125H03Rik	0	1.54274	0.279608	0
1700125H20Rik	0	0	0	0.108536
1700126H18Rik	0	0	0	0
1700128A07Rik	0	0	0	0
1700128F08Rik	0	0	0	0
1700129C05Rik	0	0	0	0
1810006J02Rik	0	0	0	0.0576179
1810007C17Rik	0	0.667189	0	0.162329
1810007D17Rik	0	0	0	0
1810008I18Rik	1.37828	1.37849	2.85788	0.670474
1810009A15Rik,Lbhd1	83.9689	55.2314	75.3227	48.8245
1810009J06Rik	0	0	0	0
1810010D01Rik	0.233249	0.155812	0	0
1810010H24Rik	0.191636	0.128102	0.471598	0.188119
1810011H11Rik	0.0681081	0.364559	0	0
1810011O10Rik	4.05497	10.6447	0.679321	0.828024
1810012K16Rik	0	0	0	0
1810013A23Rik	0	0	0	0
1810013L24Rik	13.6162	43.1651	11.2942	75.494
1810014B01Rik	5.5041	6.13923	7.13209	8.61989
1810018F18Rik	0	0	0	0
1810019D21Rik	0.220703	0.196854	0.290414	0.362034
1810020O05Rik	0	0	0	0.298896
1810021B22Rik	1.48581	0.247559	1.26664	0.180412
1810022K09Rik	193.176	231.448	147.92	182.388
1810024B03Rik	0	0.108461	0	0.159473
1810026B05Rik,Chd2	8.33506	22.9911	12.7575	61.3249
1810026J23Rik	31.2235	44.9933	23.5211	37.6223
1810030O07Rik	13.7336	9.81495	19.7418	16.5234
1810032O08Rik,Snord1a	15.4445	29.6067	7.25755	34.3534
1810034E14Rik	1.41168	1.52648	2.09442	2.67798
1810037I17Rik	36.8363	36.659	38.4813	57.7778
1810041H14Rik	0	0	0	0
1810041L15Rik	0	0.0205801	0.0305074	0
1810043G02Rik	17.0207	7.8539	15.1047	8.4199
1810043H04Rik	21.859	12.287	16.2084	11.3082
1810044D09Rik	3.45064	3.8195	0.830883	3.03637
1810046K07Rik	0	0	0	0
1810053B23Rik	0	0	0	0
1810055G02Rik	34.4614	31.0371	27.6962	18.3297
1810058I24Rik	61.4852	135.357	71.5083	99.1123
1810062G17Rik	1.68633	6.1144	1.18233	9.19628
1810062O18Rik	0	0.411486	0.150765	0.450993
1810063I02Rik	0	0	0	0
1810064F22Rik	0.0830134	0	0	0.0820122
1810065E05Rik	0	0	0	0
2010001A14Rik	1.20607	0.804751	1.91708	0.147045
2010001E11Rik	0	0	0	0
2010003K11Rik	1.51671	0.596526	0.351559	1.05178
2010005H15Rik	0	0	0	0
2010009K17Rik	0	0	0	0
2010010A06Rik	0	0	0	0
2010012O05Rik	6.22137	8.98183	9.26296	9.32554
2010016I18Rik	0.894721	0.427666	0.631412	0.12594
2010106C02Rik	0	0	0	0
2010106E10Rik	0	0.218729	0	0.46943
2010107E04Rik	230.67	231.364	185.186	211.096
2010107G12Rik	0	0	0.0881774	0
2010107G23Rik	0	0	0	0
2010109A12Rik	0	0	0	0.69267
2010109I03Rik	0.0515923	0	0.0510453	0.0509091
2010111I01Rik,Mir23b,Mir24-1,Mir27b	7.12842	7.6858	5.2465	9.94055
2010204K13Rik	48.8148	54.3809	26.3745	31.1559
2010300C02Rik	0.210657	1.07287	0.188246	0.22948
2010308F09Rik	0	0	0	0
2010310C07Rik	0	0.353598	0	1.16476
2010315B03Rik	1.65968	2.22348	2.18148	0.39233
2010320M18Rik	2.80487	2.91081	3.50374	3.18985
2200002D01Rik	23.4137	23.2502	12.2079	5.69566
2200002J24Rik	0	0	0	0
2210010C04Rik	0.359102	0.36068	0.400017	1.10821
2210011C24Rik,Mir1199	0	0	0	0
2210013O21Rik	36.8604	52.0067	52.1039	96.7816
2210015D19Rik	6.52549	3.55144	6.35026	3.82091
2210016F16Rik	0.100007	0.31262	0.033052	0.19779
2210016L21Rik	20.7022	9.19705	25.5276	14.5149
2210018M11Rik	12.4968	17.0558	15.3244	25.3603
2210019I11Rik	0	0	0	0
2210039B01Rik	0.615054	1.37017	0.50414	1.00549
2210404E10Rik	0	0.290819	0	1.05683
2210404O09Rik	5.17806	7.74389	4.61536	9.16362
2210406O10Rik	0.420806	0.892287	0.367896	3.4818
2210407C18Rik	0	0	0	0
2210408F21Rik	2.53749	1.30065	3.09467	3.39222
2210408I21Rik	2.32077	2.7684	1.48012	1.96776
2210409D07Rik	0	0	0	0
2210409E12Rik	0	0	0	0
2210414B05Rik	0	0	0	0
2210416O15Rik,Cuedc1,Mrps23	87.3073	48.3597	62.0781	47.5314
2210417A02Rik	0	0	0	0
2210420H20Rik	0	0	0	0
2300002M23Rik	0	0	0	0
2300003K06Rik	0	0	0	0
2300005B03Rik	0	0.411141	0	0
2300009A05Rik	15.3732	29.7293	13.5033	28.5562
2310001H17Rik	0.324875	0.301873	0.439906	1.7404
2310001K24Rik	0	0	0	0
2310002D06Rik	0	0	0	0
2310002F09Rik	0	0	0	0
2310002L09Rik	0	0	0	0
2310003N18Rik	0	0.419889	0.607604	0.302745
2310005A03Rik	0	0	0	0
2310005E17Rik	0	0	0	0
2310007B03Rik	0	0	0.0411116	0
2310008N11Rik	0	0	0	0.221536
2310009A05Rik	13.2557	14.2383	24.4632	16.7964
2310009B15Rik	18.9103	21.5761	12.4461	11.7546
2310010G23Rik	2.05257	2.46917	0.807553	3.42259
2310010J17Rik	0	0.58261	1.25318	0.831962
2310011J03Rik	22.6864	14.9045	16.8336	8.15963
2310015A10Rik	1.24609	1.13878	1.6876	1.02863
2310015D24Rik	0.0321786	0.431116	0.0638184	0.190952
2310016D03Rik	0	0	0	0
2310020H05Rik	0	0.218287	0	0
2310022A10Rik	12.1996	12.1191	12.0155	7.19395
2310022B05Rik	19.9131	18.7569	32.4416	41.5257
2310030A07Rik	0	0	0	0
2310030G06Rik	2.48757	7.65243	3.67847	4.48362
2310033P09Rik	7.38676	14.6532	6.79106	11.1787
2310034C09Rik	0	0	0	0
2310034G01Rik	0.28962	0.193288	0.425237	0
2310034O05Rik	0.189983	0.762004	0	5.31564
2310035C23Rik	6.70005	4.30789	6.16117	9.06039
2310036O22Rik	110.557	118.93	134.933	110.958
2310039H08Rik	9.35371	18.428	17.7228	12.0228
2310039L15Rik	0.381095	1.26972	0.371088	0.554972
2310040G24Rik	1.92365	0	0.9216	2.02724
2310043L19Rik	0	0.453325	0	0.330799
2310043O21Rik	0	0	0	0.580768
2310045N01Rik,2310045n01rik-mef2b,Mef2b	14.4896	6.76631	21.9419	8.95513
2310047M10Rik	7.87285	10.6127	5.74623	7.39121
2310050C09Rik	0	0	0	0
2310057J18Rik	0	0	0	0
2310057M21Rik	7.70721	18.7304	6.98962	19.673
2310057N15Rik	0	0	0	0
2310061I04Rik	63.5528	40.3342	46.681	26.952
2310061N02Rik	0	0	0	0
2310065F04Rik	0	0	0	0
2310067B10Rik	14.5209	7.62361	23.7591	8.93178
2310068J16Rik	1.21656	1.00104	1.29011	0.735121
2310069B03Rik	0.373394	1.28547	0.474892	0.263124
2310069G16Rik	0	0	0.126601	0
2310075C17Rik	0	0	0	0
2310079G19Rik	0	0	0	0
2310081J21Rik	0	0	0	0
2310081J21Rik	0	0	0	0
2400006E01Rik	0	0	0	0
2410002F23Rik	69.0572	108.044	53.4487	43.7064
2410003L11Rik	0	0	0.198123	0
2410004B18Rik	23.5916	43.0691	26.6656	55.7873
2410004I01Rik	0	0	0	1.22584
2410004P03Rik	0	0.298825	0	0.220148
2410006H16Rik	125.851	438.735	125.083	395.524
2410012E07Rik	0.0748192	0.100098	0.738275	0.883524
2410015M20Rik	53.7442	41.4768	45.3696	36.7288
2410016O06Rik	0.813211	0.92582	5.43786	3.21391
2410017I17Rik	0.132328	0	0.196057	0
2410018L13Rik	0	0	0	0
2410021H03Rik	0	0	0	0
2410089E03Rik	8.14958	8.99875	15.3303	18.602
2410124H12Rik	0	0.223659	0	0
2410127L17Rik	35.0621	41.5308	33.6195	47.751
2410131K14Rik	12.1674	10.3768	9.85219	15.701
2410137M14Rik	0	0	0	0.125697
2410141K09Rik	0	0	0.236605	0
2500002B13Rik	6.11521	6.31641	6.02072	6.67007
2500004C02Rik	2.51184	2.05906	2.02882	2.07399
2510002D24Rik	7.19881	3.24672	10.2316	3.37379
2510003B16Rik	0.239178	0	0	0
2510009E07Rik	0	0	0	0.0175078
2510039O18Rik	27.8959	19.6567	27.8259	27.5478
2610001J05Rik	13.3485	15.0375	20.8241	23.07
2610002M06Rik	4.3564	3.52471	7.37351	6.21345
2610005L07Rik	12.7432	18.681	17.8789	29.0372
2610008E11Rik	1.52267	1.25358	2.63476	1.09854
2610015P09Rik	2.16181	2.04491	1.66583	0.528651
2610016A17Rik	0	0	0	0
2610020C07Rik	1.0251	0.65657	0.441331	0.792288
2610020H08Rik	4.24018	4.25101	5.85152	5.38233
2610027K06Rik	0	0.0549668	0.0813081	0
2610028E06Rik	0	0	0	0
2610028H24Rik	0.0556329	0	0	0
2610035D17Rik	0.527984	1.97928	0.992396	1.19811
2610035F20Rik	0	0	0	0
2610037D02Rik	0.3573	0.444602	0.633183	0.277872
2610042L04Rik	0	0	0	0
2610044O15Rik8	0.551799	1.32968	2.18289	1.19738
2610100L16Rik	0	0	0	0
2610203C22Rik	0.496114	0.552966	3.01608	2.11362
2610206C17Rik	0.0572977	0.153402	0.169959	0.056501
2610301B20Rik	23.767	29.0894	13.9481	22.5269
2610305D13Rik	16.4972	11.4458	18.4029	20.4384
2610306M01Rik	1.64974	1.37816	1.8254	0.60678
2610307P16Rik	0	0	0	0
2610316D01Rik	0.118667	0.15853	0.699029	1.85885
2610318N02Rik	0.810871	0.108461	0.719591	0.0797364
2610507B11Rik	52.5217	37.5235	51.3717	35.0689
2610507I01Rik	0.549445	0.216506	0.288442	0.191789
2610524H06Rik	12.4309	3.69081	28.7146	13.3025
2610528A11Rik	0.91711	7.13883	2.84011	9.83728
2610528J11Rik	0	0	0	0
2700029M09Rik	30.8162	29.939	39.6181	59.2641
2700038G22Rik	36.7281	38.7503	24.5802	20.9222
2700046A07Rik	0	0	0	0
2700046G09Rik	0	0	0	0
2700049A03Rik	3.06053	3.67966	4.53811	4.58946
2700054A10Rik	0.765296	1.14289	0.303915	0.411383
2700060E02Rik	71.9081	66.635	85.8063	84.4007
2700062C07Rik	15.0892	17.1292	14.2305	21.0838
2700069I18Rik	0.877517	0.585612	0.858806	0
2700070H01Rik	0	0	0.0556107	0.721004
2700081O15Rik	23.0585	22.0203	11.3874	19.1233
2700089I24Rik	0	0	0	0
2700094K13Rik	100.353	79.8541	66.6311	86.0813
2700097O09Rik	10.6114	7.87014	4.17436	3.52297
2700099C18Rik	7.88124	10.9724	15.0677	16.8457
2810001G20Rik	5.25127	2.77316	6.59172	11.4732
2810002D19Rik	3.44951	6.06426	8.01557	9.39285
2810004N23Rik	16.1912	25.1915	27.3314	31.6559
2810006K23Rik	5.70333	3.34815	5.46594	1.37648
2810013P06Rik	1.23907	1.21249	3.06622	1.08208
2810021J22Rik	1.27105	2.15463	1.87501	2.55523
2810025M15Rik	36.6479	34.7253	19.3396	16.5558
2810029C07Rik	0.297864	0.26589	0.196515	0.391983
2810032G03Rik	0	0	0	0.160645
2810047C21Rik1	0.661697	0.161035	0.654034	0.237192
2810049E08Rik	0.0955065	0.127687	0	0
2810403A07Rik	55.0808	119.633	38.2038	139.527
2810403D21Rik	0.213465	0.427927	0.629587	0.941754
2810404M03Rik	0	0	0	0
2810405F15Rik	0.192983	0	0.190657	0.443667
2810408A11Rik	0.17684	0	0.174816	0.0581157
2810408I11Rik	18.3347	18.9477	14.8401	16.0837
2810410L24Rik	0.288364	0.154405	0.570213	0.284342
2810417H13Rik	40.7433	12.828	65.2339	34.3446
2810428I15Rik	72.5316	33.7037	97.4705	48.9495
2810429I04Rik	0	0	0	0
2810433D01Rik	0	0	0	0
2810442N19Rik	0	0	0	0
2810454H06Rik	0.133191	0.223047	0.198088	0.362206
2810459M11Rik	0	0.0374709	0.0832316	0.0553424
2810468N07Rik	0	0	0	0
2810471M01Rik	0	0.166364	0.0614153	0.1225
2810474O19Rik	25.0762	93.7169	20.7983	156.925
2900005J15Rik	0	0	0.0470461	0
2900008C10Rik,Bcor	4.62497	5.13785	6.84692	22.694
2900009J06Rik	0.309766	2.0557	2.38098	2.07618
2900011O08Rik	0.0404923	0	0	0.0400085
2900026A02Rik	0	0	0.0309326	0.0154262
2900041M22Rik	0.226964	0	0.821092	0.0744418
2900052N01Rik	0	0	0	0
2900055J20Rik	0	0	0.157538	0
2900057B20Rik	0	0	0	0
2900060B14Rik	0	0.562265	0.205404	0.613606
2900076A07Rik	1.56762	2.26784	1.92118	12.8993
2900079G21Rik	0	0	0	0
2900092C05Rik	0	0	0	0.384835
2900092D14Rik	0	0	0	0
2900097C17Rik	79.951	107.637	76.5629	86.7703
3000002C10Rik	3.92985	4.93484	4.42898	0.788733
3010001F23Rik	0	0	0	0
3010026O09Rik	3.48563	1.34914	3.6134	1.3513
3100003L05Rik	0	0	0	0
3110001I22Rik,Bfar	7.73486	9.96189	5.80976	8.58134
3110002H16Rik	16.3577	18.3356	13.4671	14.5469
3110009E18Rik	7.77679	7.35952	11.5387	9.55002
3110009F21Rik	0	0	0	0
3110015C05Rik	0	0	0	0
3110021A11Rik	0.273437	0.365072	0.267899	0.133569
3110021N24Rik	1.67285	2.67306	2.50868	2.98107
3110035E14Rik	0.146448	0.0784894	0.203378	0.0869335
3110039I08Rik	31.7748	36.9098	29.6445	60.3107
3110039M20Rik	45.3304	30.3542	32.7881	29.247
3110040N11Rik	7.41322	5.55775	9.18142	5.21352
3110043O21Rik	5.48636	7.23383	4.28438	6.55408
3110045C21Rik	0.0922071	0.12329	0.0908028	0.271659
3110052M02Rik	1.55663	0.733017	1.00255	0.645791
3110056K07Rik	3.9462	7.42315	6.66371	9.30376
3110057O12Rik	0.0380931	1.12256	0.0377483	3.04954
3110062M04Rik	6.35797	10.4476	6.31345	3.88593
3110070M22Rik	0	0	0	0
3110079O15Rik	0	0	0	0
3110082I17Rik	26.811	20.2381	18.7356	10.2902
3110082J24Rik	0	0	0	0.146307
3110099E03Rik	0	0.0957641	0	0.212017
3200001D21Rik	0.167514	0	0.0414812	0.0413713
3300002I08Rik	0.188106	0.501421	0.916086	0.365345
3300002P13Rik	0	0	0	0.094773
3300005D01Rik	30.753	54.206	19.1668	33.3802
3425401B19Rik	2.69137	2.63977	0.652129	0.0162609
3632451O06Rik	0	0	0	0
3632454L22Rik	0	0	0	0
3830403N18Rik	0.314481	0.420314	0.412322	0.411177
3830406C13Rik	9.81512	5.95627	20.8834	11.4756
3830408C21Rik	0.102524	0.480447	0.405764	0.657607
3830417A13Rik	96.0392	108.329	97.4773	111.222
3830432H09Rik	0.039423	0.0528047	0	0.0389569
3930402G23Rik	1.51906	0.752111	0.622125	0.35923
4430402I18Rik	0.267961	0.059809	0.132666	0.176419
4631405J19Rik	20.025	7.28403	4.12954	3.37696
4632404H12Rik	4.5133	5.32291	2.64761	1.91762
4632415L05Rik	15.4255	7.05109	9.64609	4.45578
4632427E13Rik	0.360064	2.64017	0.526544	0.699988
4632428C04Rik	0.0391775	0.104953	0.038818	0.0387154
4632428N05Rik	1.41571	0.253007	1.10608	0.224379
4732416N19Rik	0	0	0	0
4732456N10Rik	0	0	0	0
4732471J01Rik	0.564712	1.12081	0.428112	1.08128
4732490B19Rik	0.0388664	0.05206	0	0.0384093
4732491K20Rik	0.470667	1.0642	0.817033	0.552961
4831407H17Rik	0	0	0	0
4831440E17Rik	0.17627	0.262509	0.350099	0.116396
4833411C07Rik	0	0	0	0
4833412C05Rik	0	0	0	0
4833415N18Rik	0	0	0	0
4833417C18Rik	0.618518	0.310284	0.152536	0.608485
4833418N02Rik	0.978495	0.611105	0.644397	0.257064
4833419F23Rik	1.13045	0.838802	0	0.737226
4833420G17Rik	4.70892	6.96435	5.54207	15.3681
4833422C13Rik	0	0	0	0.1032
4833422M21Rik	0	0.099424	0	0.146269
4833423E24Rik	0	0	0	0
4833427F10Rik	0	0	0	0.133946
4833427G06Rik	2.36756	5.72716	1.88226	3.8981
4833428L15Rik	0	0	0	0
4833439L19Rik	41.798	41.2775	59.3225	61.7323
4921501E09Rik	0	0.0315935	0	0.0233396
4921504A21Rik	0	0	0	0
4921504E06Rik	0	0.0646535	0	0.0953252
4921506M07Rik	0	0	0	0
4921507L20Rik	0.321404	0.602204	0.381037	1.2667
4921507P07Rik	0	0	0	0.0403966
4921508D12Rik	0	0	0	0.0965519
4921509C19Rik	0	0	0	0
4921509O07Rik	0	0	0.182837	0.036471
4921511C10Rik	0.0686389	0	0	0
4921511C20Rik	0	0	0	0
4921511H03Rik	0	0	0	0
4921511I17Rik	0	0	0	0
4921513I03Rik	0.0630839	0.0844306	0	0.0621644
4921515E04Rik	0	0	0	0
4921517D22Rik	0	0	0	0
4921518K17Rik	0	0	0	0
4921524J17Rik	8.5887	16.1799	9.87929	28.6339
4921524L21Rik	0	0	0	0
4921525O09Rik	0	0.0763339	0	0
4921529L05Rik	0	0	0	0
4921530L21Rik	0	0	0	0
4921531C22Rik	0.51054	0.205072	0.656707	0.403049
4921531P14Rik	0	0.342171	0	0
4921533I20Rik	0	0	0	0
4921534H16Rik	0	0	0	0
4921536K21Rik	2.74547	5.66186	0.751921	9.03498
4921539E11Rik	0	0	0	0
4922502D21Rik	0	0	0	0
4922502H24Rik	0	0	0	0
4922502N22Rik	0	0	0.089505	0
4930401C15Rik	0	0	0	0
4930401O10Rik	0	0	0	0
4930401O12Rik	0	0	0	0
4930402F06Rik	0	0	0	0
4930402F11Rik	0	0	0	0
4930402H24Rik	8.12273	5.8149	5.51895	3.69412
4930402K13Rik	0	0	0	0
4930404A05Rik	0	0	0	0
4930404H11Rik	0	0	0	0
4930404I05Rik	0.220685	0.147449	0.325306	0.216266
4930404N11Rik	5.47032	2.50772	5.17175	2.3288
4930405A10Rik	0	0	0	0
4930405A21Rik	0.648249	0.144386	0.10636	0
4930405D11Rik	0	0	0	0
4930405J17Rik	0	0	0	0
4930405L22Rik	0	0	0	0
4930405O22Rik	0.226939	0.303225	0.111468	0
4930406D18Rik	0	0	0	0
4930407G08Rik	0	0.226663	0.165884	0.165399
4930407I10Rik	0.0196029	0.105097	0.0194672	0.271832
4930407I19Rik	0	0	0	0
4930412B13Rik	0	0	0	0
4930412C18Rik	0	0.0311519	0.0230742	0.092056
4930412O13Rik	0.0456466	0.0305873	0.0226568	0
4930413E15Rik	0	0	0	0
4930413F20Rik	0	0	0	0
4930413G21Rik	3.2429	9.16003	1.84943	10.0024
4930413M19Rik	0	0	0	0
4930414N06Rik	0	0.272698	0	0.595261
4930415F15Rik	0	0	0	0
4930415L06Rik	0	0	0	0
4930415O20Rik	0	0	0	0
4930417O13Rik	0	0	0	0
4930417O22Rik	0	0	0	0.0860952
4930419G24Rik	0	0	0	0
4930423M02Rik	0	0	0	0
4930425K10Rik	0	0	0	0
4930425L21Rik	0	0	0	0
4930425O10Rik	0	0	0	0
4930426D05Rik	0	0	0	0
4930426L09Rik	0.134861	0	0.19978	0.0664136
4930427A07Rik	6.49112	3.01079	6.30248	2.69007
4930428D20Rik	0	0	0	0
4930428E07Rik	0	0	0	0
4930428G15Rik	0	0	0	0
4930428O21Rik	0	0	0	0
4930429B21Rik	0.746343	0.466357	0.344674	0.196432
4930429D17Rik	0	0	0	0
4930429F11Rik	0	0	0	0
4930429F24Rik	0.525758	2.11082	0.389501	2.7839
4930430A15Rik	0	0	0	0
4930430F08Rik	6.37227	7.00736	5.61216	3.2651
4930430F21Rik	0	0	0	0
4930430J02Rik	0	0	0	0
4930431F12Rik	0.0846016	0	0	0.0417865
4930431P03Rik	0.0837968	0.168347	1.16202	0.579472
4930432J09Rik	0	0	0	0.0295158
4930432K21Rik	1.01595	0.534014	0.918039	0.269882
4930432M17Rik	0	0	0	0
4930433B08Rik	0	0	0	0
4930433I11Rik	0	0	0	0
4930433N12Rik	0	0	0	0.0721092
4930434J06Rik	0	0	0	0
4930435E12Rik	0	0	0	0
4930438E09Rik	0	0	0	0
4930440C22Rik	0	0	0	0
4930440I19Rik	0	0	0	0
4930441H08Rik	0	0	0	0
4930441J16Rik	0	0	0	0
4930442J19Rik	0	0	0	0.202314
4930442L01Rik	0	0	0	0
4930443O20Rik	0	0.186598	0.34421	1.30446
4930444F02Rik	0	0	0	0
4930444G20Rik	0	0.370515	0	0.163788
4930444M15Rik	0	0	0	0
4930444P10Rik	0.318227	0.143334	0	0.210658
4930445N18Rik	0	0	0	0.122014
4930447A16Rik	0	0	0	0
4930447C04Rik	0.0509064	0.20448	0.0503708	0.150709
4930447F24Rik	9.43479	9.26073	6.59241	4.83911
4930447J18Rik	0	0	0	0
4930447K03Rik	0	0	0	0
4930447M23Rik	0.0408112	0	0	0
4930447N08Rik	0	0	0	0
4930448C13Rik	0	0	0	0
4930448F12Rik	0	0	0	0
4930448H16Rik	0	0	0	0.201158
4930448I06Rik	0	0	0	0
4930448I18Rik	0	0	0	0
4930448K20Rik	0	0	0	0
4930449E01Rik	0	0	0	0
4930449E18Rik	0	0	0	0
4930449I24Rik,Gm3402,Gm3415	0	0	0	0.175122
4930451G09Rik	0.354102	0.33666	0.164701	0.0996705
4930451I11Rik	0	0	0	0
4930452A19Rik	0	0	0	0
4930452B06Rik	0.0342561	0	0	0
4930452G13Rik	0	0	0	0
4930452N14Rik	0	0	0	0
4930453H23Rik	0	0	0	0.225712
4930453L07Rik	0	0.0935949	0	0.068872
4930453N24Rik	45.4463	42.1694	47.477	33.8737
4930455B14Rik	0	0	0	0
4930455C13Rik	3.05452	6.47554	4.45341	7.64271
4930455D15Rik	0	0	0	0
4930455F16Rik	0	0	0	0
4930455G09Rik	0	0	0	0
4930455H04Rik	0	0	0	0
4930455J16Rik	0	0	0	0
4930456L15Rik	0	0	0	0
4930459C07Rik	0.171489	0.917382	0	0
4930459L07Rik	0	0	0	0
4930461G14Rik	174.181	166.278	162.559	205.767
4930463O16Rik	0	0	0	0
4930465K10Rik	0.24416	0	0.160495	0.240085
4930465M20Rik	0	0	0	0
4930467D21Rik	0	0	0.0620566	0.0309468
4930467E23Rik,Gm21119	0	0.0489738	0	0.0372954
4930467K11Rik	0	0.216289	0	0.157932
4930469G21Rik	0	1.06402	0	0.22288
4930470H14Rik	2.66354	8.72434	8.18144	35.4883
4930470O06Rik	0	0	0	0
4930470P17Rik	0	0	0.0715383	0
4930471C04Rik	0	0	0	0
4930471G03Rik	0	0	0	0
4930471M09Rik	0	0	0	0.0927623
4930473A02Rik	0.143335	0.287648	0.141484	0.634882
4930473O22Rik	0	0	0	0
4930474G06Rik	0	0	0	0
4930474H20Rik	0	0	0	0
4930474M22Rik	0	0	0	0
4930474N05Rik	0	0	0	0
4930474N09Rik	0	0	0	0
4930477N07Rik	0.347973	0.696015	1.57437	1.57307
4930478L05Rik	0	0	0	0
4930478P22Rik	0	0	0	0
4930479D17Rik	0	0.629283	0	0.766141
4930480E11Rik	0	0	0	0
4930480G23Rik	0	0	0	0.401243
4930480K15Rik	0	0	0	0
4930480K23Rik	0.447928	0.187562	0.351383	0.100983
4930480M12Rik	0	0	0	0
4930481A15Rik	0.088701	0.534762	0	0.938885
4930482G09Rik	0	0	0	0
4930483J18Rik	0	0.128801	0	0
4930483K19Rik	0.249934	0.111428	0.24638	0.409511
4930483O08Rik	0	0	0	0
4930484H19Rik	0	0	0	0
4930486F22Rik	0	0	0	0
4930486I03Rik	0	0	0	0
4930486L24Rik	0.36908	1.18511	2.03969	3.05123
4930487D11Rik	0	0	0	0
4930487H11Rik	0.123147	0.49347	0.120841	0.241001
4930488B22Rik	0	0	0	0
4930488L21Rik	0	0	0	0
4930500F04Rik	0	0	0	0
4930500L23Rik	0	0	0	0
4930502A04Rik	0	0	0	0
4930502E09Rik	0.153117	0.204319	0	0
4930502E18Rik	0.258238	0.11512	0	0.169192
4930503B20Rik	0	5.22103	0	1.34582
4930503E14Rik	1.58812	0.849744	2.11442	3.20204
4930503E24Rik	0	0	0	0
4930503F20Rik	0	0	0	0
4930503H13Rik	0	0	0	0
4930503L19Rik	17.8561	27.3796	26.7784	47.8922
4930503O07Rik	0	0	0	0
4930504C09Rik	0	0	0	0
4930504O13Rik	0	0	0	0
4930505A04Rik	0.590948	0	0	0.115717
4930505G20Rik	0	0	0	0
4930505K13Rik	0	0	0	0
4930505K14Rik	0	0	0	0
4930506A18Rik	0	0	0	0
4930506C21Rik	0.775311	0	0.108839	0.108536
4930507D05Rik	0.699662	1.99117	0.692876	4.49175
4930507D10Rik	0	0	0	0
4930509E16Rik	0.174202	0.232964	0.3433	0.171179
4930509J09Rik	0	0	0	0
4930509K18Rik	0	0	0	0
4930511A02Rik	0	0	0	0
4930511A08Rik	0	0	0	0
4930511E03Rik	0	0.114962	0	0
4930511M06Rik	1.37508	1.98546	5.22599	2.68651
4930512B01Rik	0	0	0	0
4930512J16Rik	0	0	0	0
4930512M02Rik	0	0.213939	0.156693	0.468718
4930513D17Rik	0	0	0	0
4930513N10Rik	0.436501	0.224915	0.532648	0.332041
4930513O06Rik	0	0	0	0
4930515B02Rik	0	0	0	0
4930515G01Rik	0.493335	0.549878	0.324254	0.242526
4930515G16Rik	0	0	0	0
4930515L03Rik	0	0	0	0
4930515L19Rik	0	0	0	0
4930517E11Rik	0	0	0	0
4930517M08Rik	0	0	0	0
4930518J21Rik	0	0	0	0
4930518P08Rik	0	0	0	0
4930519D14Rik	0	0	0	0
4930519F09Rik	0.322581	0.345374	0.191211	0.444957
4930519F16Rik	0.0893088	0.238851	0.527868	0.526419
4930519F24Rik	0	0.295177	0	0
4930519G04Rik	0	0.126741	0	0
4930519H02Rik	0	0	0	0
4930519K11Rik	0	0	0	0
4930520O04Rik	6.28355	4.88668	7.67458	5.13362
4930520P13Rik	0	0	0	0
4930521E06Rik	0	0	0.119036	0
4930522H14Rik	0	0	0	0
4930522O17Rik	0	0	0	0
4930523C07Rik	5.76126	4.65289	6.82692	4.77359
4930523O13Rik	0	0	0	0
4930524B15Rik	0	0	0	0
4930524B17Rik	0	0	0	0
4930524C18Rik	0	0	0	0
4930524N10Rik	0	0	0	0
4930524O05Rik	0.213656	0	0	0.206867
4930524O08Rik	0	0	0	0.0682272
4930525C09Rik	0	0	0	0
4930525D18Rik	0	0.155607	0	0.114057
4930525G20Rik	0	0.0420377	0	0
4930526H09Rik	0	0	0	0
4930526I15Rik	11.5469	12.6971	8.85949	9.54174
4930526L06Rik	0	0	0	0
4930527F14Rik	0	0	0	0
4930527G23Rik	0	0	0	0
4930528A17Rik	0.0906998	0.182194	0.0898032	0.313477
4930528D03Rik	0.083154	0	0.081973	0.326996
4930528G23Rik	0	0	0	0
4930528H21Rik	0	0	0	0.538488
4930528P14Rik	0	0	0	0
4930529C04Rik	0	0	0	0
4930529K09Rik	0	0	0	0
4930529L06Rik	0	0	0	0
4930532I03Rik	0	0	0	0
4930532M18Rik	0	0	0	0
4930533B01Rik	0	0	0	0
4930533N22Rik	0	0.0874947	0.0645822	0.386448
4930533P14Rik	0	0	0	0
4930538K18Rik	0.0665138	0.267033	0	0.196554
4930539C22Rik	0	0	0	0
4930539E08Rik	0.0199538	0.160465	0.158518	0.869582
4930539J05Rik	6.34476	6.2316	2.12835	9.81117
4930539M17Rik	0	0	0	0
4930539N22Rik	0	0	0	0
4930540M03Rik	0	0	0	0
4930542C21Rik	0	0	0	0
4930542D17Rik	0.149005	0.299027	0	0.366592
4930543E12Rik	0.14124	0.28348	0	0.139058
4930543N07Rik	0	0	0	0
4930544D05Rik	0	0	0	0
4930544G11Rik	0	0	0	0
4930544M13Rik	0	0	0	0
4930545E07Rik	0	0	0	0
4930545H06Rik	0	0	0	0
4930545L23Rik	0	0	0	0
4930546C10Rik	0	0	0	0
4930546K05Rik	0	0	0	0.0519016
4930547E08Rik	0	0	0	0
4930547E14Rik	0	0	0	0
4930548G14Rik	0	0	0	0
4930548H24Rik	0.07062	1.03943	0	2.71164
4930548J01Rik	0	0	0	0
4930548K13Rik	0	0	0.223929	0
4930549C01Rik	0	0	0	0
4930549C15Rik	0	0	0	0
4930549G23Rik	0	0.878945	1.06783	1.06455
4930550C14Rik	2.49934	2.22856	2.29954	3.52179
4930550C17Rik	0	0	0	0
4930550L24Rik	0	0	0.06251	0
4930552N02Rik,Olfr275	0	0	0	0
4930552P12Rik	0.0760547	0.0509377	0	0
4930553C11Rik	0	0	0	0
4930553E22Rik	0	0	0	0
4930554C24Rik	0	0	0	0
4930554G24Rik	0	0	0	0
4930554H23Rik	0	0	0	0
4930554I06Rik	0.430445	0	0.208985	0.416691
4930555B11Rik	0	0	0	0
4930555B12Rik	0	0	0	0
4930555G01Rik	0	0	0	0
4930555G21Rik	0	0	0	0
4930555K05Rik	0	0	0	0
4930556C24Rik	0	0	0	0
4930556G01Rik	0.123839	0	0.364532	0.121168
4930556J02Rik	0	0	0	0
4930556M19Rik	0.822169	0.588856	1.53178	0.817929
4930556N09Rik	0	0	0	0
4930556N13Rik	0	0.137816	0	0
4930557A04Rik	0	0	0	0
4930557F10Rik	0	0	0	0
4930557J02Rik	0	0	0	0
4930557K07Rik	0	0	0	0
4930558C23Rik	1.27135	0.424039	0.465915	0.154856
4930558F17Rik	0	0	0	0
4930558F17Rik	0	0	0	0
4930558G05Rik	0	0	0	0
4930558J18Rik	0.752727	0.503988	1.02457	0.789606
4930558K02Rik	0	0	0	0
4930559C10Rik	0	0	0	0
4930562C15Rik	0.0241367	0.129384	0.023957	0.0477888
4930562F07Rik	2.88566	1.62772	1.2046	1.19218
4930563D23Rik	0	0.0944245	0	0.0348434
4930563E18Rik	0	0	0	0
4930563E22Rik	0.33734	0.263676	0.111558	0.194715
4930563F08Rik	0	0	0	0
4930563H07Rik	0	0	0	0
4930563M20Rik	0	0	0	0
4930563M21Rik	0	0.384062	0	0.140433
4930564B18Rik	0	0	0	0
4930564C03Rik	0	0	0	0
4930564D02Rik	0	0.632653	0	0
4930565D16Rik	0	0	0	0
4930565N06Rik	0.0393878	0.316545	0.429279	0.700599
4930567H12Rik	0	0	0.11161	0
4930567H17Rik	0	0	0	0
4930567J20Rik	0	0	0	0
4930567K12Rik	0	0	0	0
4930567K20Rik	0	0	0	0
4930568D16Rik	0	0	0	0
4930568E12Rik	0	0	0	0
4930568G15Rik	0	0	0	0
4930570G19Rik	0	0	0	0
4930571K23Rik	0	0	0	0
4930571O06Rik	0	0	0	0
4930572K03Rik	0	0	0	0
4930572O03Rik	0	1.55097	0.0878898	0.61354
4930572O13Rik	0	0	0	0.144613
4930573O16Rik	0	0	0	0
4930577N17Rik	1.50078	1.84812	1.42409	1.89368
4930578C19Rik	0	0	0	0
4930578E11Rik	0	0	0	0
4930578I06Rik	0	0.137977	0	0
4930578M01Rik	0.24223	0.161787	0	0
4930578N18Rik	0	0	0	0
4930579F01Rik	0	0.0831157	0	0.113148
4930579G18Rik	0.412476	0.0920009	0.678829	0.203097
4930579G24Rik	8.95946	5.40512	10.0362	8.69753
4930579H20Rik	0	0	0	0
4930579J19Rik	0	0	0	0
4930579K19Rik	0.362379	0.12114	0.0892317	0
4930579P08Rik	0	0	0	0
4930581F22Rik	1.62507	1.53959	1.9635	1.13582
4930583K01Rik	0	0	0	0
4930583P06Rik	0.159206	0	0	0
4930584F24Rik	0	0	0	0
4930586N03Rik	0	0	0	0
4930587E11Rik	0	0	0	0
4930590J08Rik	0.109579	0.146833	0.462068	0.569295
4930590L20Rik	0	0	0	0
4930591A17Rik	0	0	0	0
4930591E09Rik	0	0.38195	0	0
4930592A05Rik	0	0.14247	0.524102	0.209084
4930592I03Rik	0	0	0	0
4930593A02Rik	0	0	0	0
4930593C16Rik	0	0	0	0
4930594C11Rik	0	0	0	0
4930594O21Rik	0	0.133432	0	0
4930595D18Rik	0	0	0.270377	0.134804
4930595M18Rik	0	0	0	0
4930596D02Rik	0	0	0	0
4930596I21Rik	0	0	0	0.300667
4930597A21Rik	0	0	0	0
4930597G03Rik	0	0	0	0
4930598F16Rik	0	0	0	0
4930599N23Rik	0	0	0	0
4931402G19Rik	0	0.0567635	0.0420031	0.1256
4931403E22Rik	0	0	0	0
4931403G20Rik	0	0	0	0
4931406B18Rik	0	0.0311437	0	0
4931406C07Rik	10.4108	8.42908	8.93429	5.47683
4931406H21Rik	0	0	0	0.0474131
4931406P16Rik	7.0111	15.4192	9.91999	17.5088
4931408C20Rik	0.0212179	0	0.0210671	0
4931408D14Rik	0.061178	0	0.182046	0.0907792
4931409K22Rik	0	0.0791998	0	0.752418
4931414P19Rik	2.23384	1.56976	3.5932	2.53395
4931417E11Rik	0	0	0	0
4931419H13Rik	0	0	0	0
4931420L22Rik	0	0	0	0
4931423N10Rik	0.158967	0	0	0.470508
4931428F04Rik	7.18963	2.20038	9.09848	2.22415
4931428L18Rik	0	0	0	0
4931429I11Rik	0	0	0	0
4931429L15Rik	0	0.0635065	0	0.0468205
4931429P17Rik	0	0	0.0475823	0
4931430N09Rik	0	0	0	0
4931431B13Rik	0	0	0	0
4931431C16Rik	0.0344706	0.0923575	0.0683457	0.0681658
4931431F19Rik	0	0	0	0
4931440F15Rik	0	0	0	0
4931440J10Rik	0	0	0	0
4931440P22Rik	0.524525	0.210679	0.155674	0.0517527
4932411E22Rik	0	0	0.0351314	0
4932411N23Rik	0	0	0.101222	0.277632
4932412D23Rik	0	0	0	0
4932412D23Rik	0	0	0.160714	0
4932413F04Rik	0	0	0	0
4932414J04Rik	0	0	0	0.120962
4932414N04Rik	0	0	0	0
4932415M13Rik	0	0.0818616	0.0908974	0.513733
4932416H05Rik	1.51277	1.58096	0.870253	0.50881
4932416K20Rik	0	0	0	0.051641
4932418E24Rik	0	0.0397732	0.0588887	0
4932429P05Rik	0	0	0	0
4932435O22Rik	0	0	0	0
4932438A13Rik	4.12268	3.55014	4.97118	5.90443
4932438H23Rik	0	0	0	0
4932441J04Rik	0.161246	0	0	0
4932443I19Rik	0	0	0	0
4932702P03Rik	0	0	0	0
4933400A11Rik	0	0.224452	0	0.247331
4933400B14Rik	0	0	0	0.216266
4933400C23Rik	0	0	0	0
4933400F21Rik	0	0	0	0.0254079
4933400L20Rik	0	0	0	0
4933401B06Rik	0	0	0	0
4933401D09Rik	0.0769097	0	0	0
4933401H06Rik	0	0	0	0
4933402C06Rik	0	0	0	0
4933402D24Rik	0.11176	0.523648	0	0.440898
4933402E13Rik	0.0502705	0	0	0
4933402J07Rik	0	0	0	0
4933402J10Rik	0	0	0	0
4933402J15Rik	0	0.0796488	0	0
4933402N03Rik	0	0	0	0
4933402N22Rik	0	0	0	0
4933402P03Rik	0	0	0	0
4933403O08Rik	0	0	0	0
4933404G15Rik	0	0	0	0
4933404K08Rik	0	0	0	0.0691443
4933404K13Rik	0	0	0	0
4933404O12Rik	7.0646	6.6336	8.62749	7.24751
4933405D12Rik	0.149734	0	0.146482	0
4933405E24Rik	0.195464	0	0	0
4933405L10Rik	0.0932813	0.374164	0.183698	0.457981
4933405O20Rik	0	0	0	0
4933406C10Rik	1.09097	0.162251	0.419332	1.13513
4933406D12Rik	0	0	0	0
4933406F09Rik	0.395602	2.5401	0	0
4933406G16Rik	0	0	0	0
4933406I18Rik	0	0	0.11936	0
4933406J08Rik	0.0456082	0	0	0.0900721
4933406J10Rik	0	0	0	0.21441
4933406K04Rik	0	0	0	0
4933406M09Rik	0	0	0	0
4933407E24Rik	0	0	0	0.0513275
4933407G14Rik	0	0	0	0
4933407I05Rik	0	0	0	0
4933407K13Rik	1.32276	1.66168	1.33973	4.5268
4933407L21Rik	0	0	0	0
4933408B17Rik	0.0807248	0.540613	0.11996	1.83451
4933408J17Rik	0.20981	0	0	0.310516
4933408N05Rik	0	0	0	0
4933409G03Rik	0	0	0	0
4933409K07Rik	0	0	0	0
4933409K07Rik	0	0	0	0
4933409K07Rik	0.0403001	0.027007	0.0400185	0.0199572
4933409K07Rik,Ccl27b,Gm13306,LOC100861978	0	0	0	0
4933411E08Rik	0	0.0773541	0	0
4933411G06Rik	0	0	0	0
4933411K16Rik	0.649112	0.193	0.427139	0.141994
4933412E12Rik	1.95765	2.64724	1.19601	2.01951
4933412E24Rik	0	0	0	0
4933412O06Rik	0	0.124853	0	0.0916923
4933413G19Rik,Foxm1	66.9372	39.6721	76.116	49.6073
4933413J09Rik	0.0823892	0.846393	0.0544961	2.69049
4933413L06Rik	0	0	0	0
4933415F23Rik	0	0	0	0
4933416C03Rik	0	0	0	0
4933416E03Rik	0	0	0	0
4933416I08Rik	0	0	0	0
4933416M06Rik	0	0	0	0
4933416M07Rik	0.920076	2.19877	1.42817	1.29484
4933417A18Rik	0	0	0	0
4933417D19Rik	0.671572	2.2455	1.40669	1.07277
4933417E11Rik	0.0964477	0	0.0949324	0.284011
4933417G07Rik	0	0	0	0
4933417O13Rik	0	0	0	0
4933421I07Rik	0	0	0	0.0726483
4933421O10Rik	1.7519	1.09348	2.50113	1.23542
4933422A05Rik	0	0.200366	0	0.0736891
4933424G05Rik	0.0562727	0	0	0
4933424G06Rik	0.0929858	0	0	0
4933425B07Rik	0	0	0	0
4933425L06Rik	0	0	0	0.0439938
4933427D06Rik	0	0	0	0
4933427D14Rik	6.51233	7.5625	7.28745	10.8187
4933427E11Rik	0.255492	0.113899	0.419675	0.0837053
4933427E13Rik	0	0	0	0
4933427G17Rik	0	0	0	0
4933427I22Rik	0	0	0	0
4933428C19Rik	0	0	0	0
4933428G20Rik	0.353667	0.283934	0.768118	0.974958
4933429K18Rik	0	0	0.20738	0
4933429O19Rik	0	0	0	0
4933430H16Rik	0	0	0.0690045	0.0688178
4933430I17Rik	0.879023	1.02969	2.06475	1.40894
4933430M04Rik	0	0	0	0
4933430N04Rik	0	0	0	0
4933431E20Rik	1.80299	1.44556	2.46064	1.41912
4933431G14Rik	0	0	0	0
4933432G23Rik	0	0	0	0
4933432I03Rik	0	0.935256	0	0
4933432I09Rik	0	0	0	0.0731892
4933432K03Rik	0	0	0	0.817798
4933433C11Rik	0	0.188534	0	0
4933433F19Rik	0	0	0	0
4933433G08Rik	0	0	0	0
4933433G15Rik	0.0905018	0.121016	0	0
4933433G19Rik	0	0	0	0.0980678
4933433H22Rik	1.14942	1.46551	0.64961	0.647873
4933436E23Rik	0	0	0	0
4933436H12Rik	0	0	0	0
4933436I01Rik	0	0	0	0
4933438B17Rik	0	0	0	0
4933438K21Rik	0.0582064	0.0779153	0.0575453	0.229564
4933439C10Rik	3.52894	2.01501	4.0562	3.78949
4933439K11Rik	0	0.154589	0	0
4933440J02Rik	0	0.122142	0	0
4933440M02Rik	0	0	0	0
5031410I06Rik	0.0318298	0	0	0
5031414D18Rik	0	0	0	0.0704777
5031425E22Rik	11.316	10.1221	9.73911	10.6332
5031425F14Rik	0	0	0	0
5031426D15Rik	0.0301611	0.0202193	0.0299652	0.0149624
5031434C07Rik	0	0	0	0
5031434O11Rik	0	0	0.31967	0
5031439G07Rik	16.4826	22.8229	24.1421	24.2951
5033403F01Rik	0.592016	0.297022	0	0.0728299
5033403H07Rik	0	0	0	0
5033404E19Rik	0	0	0	0.162029
5033406O09Rik	0.227416	0.304433	0.674603	0.168199
5033428I22Rik	0	0	0	0
5330411J11Rik	0	0	0	0
5330413P13Rik	0	0	0	0
5330417C22Rik	0.055991	0.075025	0.0833238	0.166211
5330426P16Rik	0	0.0721127	0	0
5330434G04Rik	0	0	0	0
5330439B14Rik	0	0	0	0
5430401F13Rik	0	0	0	0
5430402E10Rik	0	0	0	0
5430402O13Rik	0	0	0	0
5430403N17Rik	2.15261	3.52982	1.10347	0.843759
5430405H02Rik	3.11439	3.39672	2.58636	8.31881
5430416N02Rik	10.8559	46.2857	8.64211	53.4202
5430416O09Rik	1.78135	1.11812	2.19372	0.714449
5430419D17Rik	0.0320498	0.0429392	0.0953458	0.0633968
5430421F17Rik	3.33127	2.11931	2.0211	0.246826
5430421N21Rik,Krt81,Krt83,Krt85	0	0	0.0529203	0.824755
5430425K12Rik	0.574485	4.1713	0.809139	2.50148
5430427M07Rik	0	0	0	0
5430427O19Rik	0	0.129172	0	0
5430428K19Rik	0	0	0	0
5430431A17Rik	0	0.573297	0	0.419278
5430434I15Rik	0	0	0	0
5430437J10Rik	0.0893088	1.19426	0.087978	1.05284
5430440P10Rik	0	0	0	0.10328
5530400C23Rik	0	0	0	0
5530401A14Rik	0	0	0	0
5530601H04Rik	0.991832	1.36237	1.55038	1.93905
5730403I07Rik	0	0	0	0
5730405O15Rik	0	0	0.122188	0
5730408K05Rik,Mir5136	35.2776	25.593	24.4845	21.9457
5730409E04Rik	4.37971	1.89672	5.9089	1.82394
5730412P04Rik	0	0	0	0
5730416F02Rik	0	0	0	0.136063
5730420D15Rik	0.180078	0	0.0886501	0
5730422E09Rik	0	0.0768009	0.113452	0
5730435O14Rik	0	0	0	0
5730455P16Rik	5.43903	4.06499	6.52535	6.32813
5730457N03Rik	0	0	0	0
5730460C07Rik	0	0	0	0
5730480H06Rik	0.622981	0.758151	0.616017	0.335109
5730488B01Rik	0	0	0	0
5730507C01Rik	0	0	0.0380953	0
5730508B09Rik	10.3352	6.21241	4.15876	4.14757
5730522E02Rik	0	0	0	0
5730559C18Rik	0.279795	0.0833047	2.62071	1.26079
5830411N06Rik	0	0	0	0
5830415F09Rik	1.46988	1.88168	0.820824	1.13346
5830416I19Rik	0	0	0	0.0355372
5830416P10Rik	0.0516881	0.600462	0.0342296	0.0682814
5830417I10Rik	5.19183	4.967	4.49989	3.52909
5830418P13Rik	0	0.29516	0	0.0435339
5830428M24Rik	0.413718	0.691334	0	0.405756
5830432E09Rik	0.13404	0.179373	0	0.396075
5830444B04Rik	0	0	0	0
5830454E08Rik	0	1.04325	0.611471	0.762135
5830473C10Rik	0.0854636	0.286151	0.211611	0.25326
5930403L14Rik	0	0	0	0
5930412G12Rik	0	0	0	0
5930430L01Rik	3.72021	1.71974	6.41966	2.28963
5930438M14Rik	0	0.0522211	0	0
6030407O03Rik	0	0.0727343	0	0.0535923
6030408B16Rik	0	0.13198	0.0487735	0.291862
6030419C18Rik	26.3894	19.4463	28.489	24.2845
6030440G07Rik	0	0.386824	0.474662	0.0946704
6030443J06Rik	0.382568	0.370309	1.03403	0.231523
6030458C11Rik	34.6968	19.1122	42.1454	18.6334
6030466F02Rik	0	0	0	0
6030468B19Rik	0	0	0	0
6030469F06Rik	0	0	0	0
6030471H07Rik	0	0	0	0
6030498E09Rik	0	0	0	0
6230400D17Rik	0.484893	0.777894	1.52719	1.3326
6330403A02Rik	0	0.0185157	0	0
6330403K07Rik	0.434737	0.914359	0.429606	0.673279
6330407A03Rik	0	0	0	0
6330408A02Rik	3.80875	3.79974	4.60625	4.12653
6330409D20Rik	0	0.125516	0.184863	0
6330410L21Rik	0	0	0	0
6330415B21Rik	0	0	0	0
6330415G19Rik	1.63194	0.570229	0.708509	0.179968
6330416G13Rik	3.31875	2.29208	2.96415	1.66771
6330418K02Rik	1.25549	0.837557	0.306806	0.764801
6330549D23Rik	0.3326	0.178235	0.263819	0.0657813
6430411K18Rik,Mir127	0	0	0	0
6430503K07Rik	0	0	0	0
6430531B16Rik	0.0897639	0.120032	0.265265	0.176358
6430548M08Rik	11.0305	4.65641	8.98968	6.11414
6430550D23Rik	0.231901	0.0696468	0.0621964	0.186096
6430562O15Rik	0.228596	0.0765025	0.16952	0.338132
6430571L13Rik	1.07676	0.696314	0.919942	0.183503
6430573F11Rik	0	0	0	0
6430584L05Rik	0	0	0	0.0586554
6430706D22Rik,A730008H23Rik,Hjurp	68.2937	42.4909	73.2456	36.5158
6430710C18Rik	0.12536	0.167782	0	0
6530402F18Rik,Ntng2	22.9934	10.6193	17.3933	6.16184
6530403H02Rik	0	0.0948311	0	0.186816
6530411M01Rik	0	0	0	0
6720468P15Rik	0	0.101471	0.0748331	0.223895
6720483E21Rik	0	0	0	0.0919817
6720489N17Rik	1.32574	1.24797	2.52161	0.602175
6820408C15Rik	0	0	0	0.12013
6820431F20Rik	84.1628	103.686	110.508	160.511
7420426K07Rik	0	0	0	0
7420461P10Rik	0	1.46572	0	2.2944
7420700N18Rik	0	0	0	0
7420701I03Rik	0	0	0	0
7530416G11Rik	0	0	0	0
7630403G23Rik	0	0	0	0
8030411F24Rik	0	0	0	0
8030423F21Rik	0	0.0441922	0.0654135	0
8030423J24Rik	0	0	0	0
8030442B05Rik	0	0	0	0
8030443G20Rik	0	0	0	0.119187
8030451O07Rik	0	0	0	0
8030455M16Rik	0	0	0	0
8030462N17Rik	6.52804	12.6109	7.69158	19.5958
8430408G22Rik	1.24168	0.31124	0	0
8430419L09Rik	3.89115	3.95519	2.53929	3.0089
8430422H06Rik	0	0	0	0
8430423G03Rik	0	0.766775	0	0
8430426J06Rik	0	0	0	0.537614
8430429K09Rik	4.52031	7.92694	6.16558	8.19206
8430430B14Rik	0	0	0.328822	0
8430431K14Rik	0	0	0	0
8430436N08Rik	0	0	0	0
8430437L04Rik	0	0	0	0
9030025P20Rik	3.90411	3.58685	4.7195	2.33107
9030204H09Rik	0	0	0	0
9030404E10Rik	0	0	0	0
9030612E09Rik	0	0	0	0.0515089
9030617O03Rik	15.1363	7.16036	19.1703	8.85982
9030619P08Rik	0	0	0	0
9030624G23Rik	0	0	0.0835553	0.041667
9030624J02Rik	21.7528	24.2856	28.1472	31.5122
9030625G05Rik	0	0	0.0999089	0.398528
9130008F23Rik	3.60467	15.3762	3.39312	23.557
9130011E15Rik	6.61519	9.07991	8.52106	7.76104
9130015A21Rik	0	0	0	0
9130015L21Rik	0	0	0	0
9130019O22Rik	0	0	1.37115	1.03746
9130019P16Rik	0	0	0	0.0202581
9130023H24Rik	1.73507	0.763455	1.59331	0.076894
9130024F11Rik	1.89773	2.43176	1.47695	4.25016
9130204L05Rik	0	0	0	0.271751
9130209A04Rik	0	0	0	0
9130221F21Rik	0	0	0	0
9130221H12Rik	16.9405	15.0568	18.8435	12.0401
9130227L01Rik	0	0.0683177	0.403895	0.151056
9130230L23Rik	0	0	0.0682524	0.0680678
9130401M01Rik	13.4278	10.1301	43.8158	21.4259
9130409I23Rik	0.25631	0.13727	0.152161	0.404681
9130409J20Rik	0	0	0	0
9230009I02Rik	0	0	0	0
9230102K24Rik	0	0	0	0
9230102O04Rik	0	0	0	0
9230104L09Rik	0	0	0	0.178935
9230105E05Rik	0	0.113964	0	0.126082
9230110C19Rik	1.37212	1.08519	3.14319	2.45861
9230110F15Rik	0	0	0	0
9230112D13Rik	0	0	0	1.00564
9230112J17Rik	0.0818039	0	0.115432	0
9230114K14Rik	0.90887	0.425996	1.4848	0.583366
9230116L04Rik,Pigh	0	0.0543085	1.52604	1.06405
9230116N13Rik	0.229706	0.369133	0.272904	0.181453
9230117E06Rik	0	0	0	0
9330020H09Rik	1.03042	0.799383	1.5605	0.858712
9330102E08Rik	1.41708	0.901248	0.81055	0.309107
9330111N05Rik	0.0717709	0.192059	0.0708446	0.0706526
9330117O12Rik	0	0	0	0
9330133O14Rik	0.500223	0.0446768	0.826612	0.065955
9330136K24Rik	0.26851	0.462427	0.304081	0.0758195
9330151L19Rik	6.32805	3.04162	6.71409	2.35477
9330158H04Rik	0	0	0	0
9330159F19Rik	0.177314	0.151254	0.0960861	0.239592
9330159M07Rik	0.752176	0.549634	1.20353	0.617342
9330162012Rik	0	0	0.405099	0
9330162B11Rik	0	0	0	0
9330175E14Rik	0.0648488	0	0.320315	0
9330175M20Rik	0.0371297	0	0	0
9330178D15Rik	0	0	0	0
9330179D12Rik	2.69513	0.945707	3.7169	1.67497
9330182L06Rik	3.32736	4.56588	2.43884	2.64828
9330182O14Rik	0	0	0	0
9330188P03Rik	16.3031	57.5542	12.0096	43.8816
9330199G10Rik	0	0.152314	0	0
9430007A20Rik	0	0	0	0
9430014N10Rik	0	0	0	0
9430015G10Rik	27.4174	14.8334	21.8366	9.12008
9430016H08Rik	14.7667	21.9151	15.7055	23.0024
9430018G01Rik	0.967366	1.1457	3.08204	0.95784
9430019J16Rik	0	0	0	0
9430020K01Rik	11.5223	16.1136	9.96758	9.74187
9430021M05Rik	0.0447509	0	0	0.0441939
9430037G07Rik	0.881617	0.275629	1.57413	0.436113
9430038I01Rik	4.10003	1.74426	2.47733	2.28751
9430041J12Rik	0	0	0	0.0408114
9430060I03Rik	0.118051	0.158019	0.0583496	0.058193
9430065F17Rik	0	0.130508	0.0960768	0
9430069I07Rik	0.224548	0.29891	0	0.651411
9430076C15Rik	0.154569	0.248512	0.153297	0.0305789
9430078K24Rik	0	0	0.0960654	0.191613
9430083A17Rik	0	0	0	0
9430091E24Rik	0.446301	0.846948	0.884622	0.772001
9530002B09Rik	0	0	0	0
9530003J23Rik	0	0	0	0
9530014B07Rik	0	0	0	0
9530020I12Rik	0	0	0	0.0754698
9530026F06Rik	0.123666	0	0	0.121001
9530026P05Rik	0	0	0	0
9530027J09Rik	4.91859	6.19206	4.68887	10.7959
9530036O11Rik	0.0962194	0	0	0
9530051G07Rik	0	0	0	0
9530052E02Rik	0.113763	0.456008	0.223505	0.11144
9530053A07Rik	0.0910132	0.106768	0.0565435	0.0676767
9530059O14Rik	0	0	0	0
9530062K07Rik	0	0.194241	0	0
9530068E07Rik	99.9707	88.6706	118.827	108.771
9530077C05Rik	1.06913	0.477264	1.32333	0.92387
9530080O11Rik	0	0	0	0
9530082P21Rik	10.3373	7.95424	7.207	4.32455
9530091C08Rik	0.056482	0.045435	0.0449161	0.0672
9630001P10Rik	0	0	0	0.0331023
9630013A20Rik	0.0469452	0	0	0
9630013K17Rik	0.0987177	0.527865	0	0.193745
9630028B13Rik	0.0273013	0.0365832	0	0
9630028H03Rik	0	0	0	0
9630028I04Rik	2.60654	0.295066	2.11035	0.399183
9830107B12Rik	0	0	0	0.0736763
9830132P13Rik	0.0878996	0.0589022	0	0.0217599
9830147E19Rik	1.58614	1.88166	2.82487	2.6911
9830166K06Rik	0	0	0.0340402	0
9930012K11Rik	3.41695	3.4622	4.00955	2.79322
9930014A18Rik	0	0	0	0
9930021J03Rik	3.94028	5.58371	4.27389	7.4572
9930104L06Rik	8.41827	9.91147	5.09105	5.04614
9930111H07Rik	0	0	0	0
9930111J21Rik1,9930111J21Rik2,Psme2b	0	0	0.651479	0.801446
9930111J21Rik2	0	0	0	0
a	1.03169	0	1.5101	1.67298
A130010J15Rik	0.867975	0.684196	0.987825	0.631704
A130077B15Rik	1.07903	4.58543	1.40125	7.35555
A1bg	0	0	0	0
A1cf	0.193147	2.39426	0.0239635	0.0717028
A230001M10Rik	0	0	0	0
A230009B12Rik	0	0	0	0
A230020J21Rik	2.51788	5.13561	2.01473	8.03727
A230028O05Rik	2.96608	3.206	1.37011	1.29985
A230046K03Rik	22.7716	27.8638	15.9976	23.6266
A230050P20Rik	0	0	0	0
A230056J06Rik	0	0	0.0293753	0.0292982
A230056P14Rik	0.0718881	0	0.212878	0
A230057D06Rik	0	0	0.286739	0.285976
A230065H16Rik	0	0	0	0
A230070E04Rik	0	0	0	0
A230072C01Rik	1.76286	0.575581	1.88331	0.801512
A230072E10Rik	0.0566391	0.113839	0.0842851	0.0840642
A230077H06Rik	0	0	0	0
A230103J11Rik	0.315823	0.72505	1.16149	0.980193
A230108P19Rik	0	0	0	0
A2m	0	0	0	0
A330009N23Rik	1.54763	0.621091	1.4503	0.73997
A330015K06Rik	0	0.0584768	0	0.129378
A330023F24Rik,Mir29b-2,Mir29c	0.825443	1.36539	0.471019	1.11359
A330032B11Rik	0	0	0	0.0999593
A330033J07Rik	0	0	0	0
A330035P11Rik	0.313176	0.0932322	0.172478	0.206428
A330040F15Rik	0.570564	0.381412	1.21699	0.746852
A330041J22Rik	0	0	0	0
A330048O09Rik	0	0	0	0
A330049N07Rik	0	0	0	0
A330050F15Rik	0	0	0	0
A330069E16Rik	0.865659	1.48662	0.728054	2.05701
A330070K13Rik	0	0	0	0
A330074K22Rik	0.0762853	0.102184	0.226783	0.188487
A330076C08Rik	0	0	0.148804	0
A330076H08Rik,Mir344g	0	0	0	0.157401
A330093E20Rik	0	0	0	0.0390787
A330102I10Rik	0	0	0	0
A3galt2	0.164624	2.8677	0.136113	4.83294
A430005L14Rik	9.50682	4.87847	12.4936	6.25367
A430033K04Rik	1.99221	1.43425	2.35951	2.02974
A430035B10Rik	0	0	0	0
A430046D13Rik	0.683045	1.82036	0.6577	1.43184
A430078G23Rik	13.6518	10.6694	10.6552	8.90811
A430078I02Rik	0.0381757	0	0.113489	0.11319
A430085M09Rik	0	0	0	0
A430088P11Rik	0	0	0.293167	0.480383
A430089I19Rik	0	0	0	0
A430089I19Rik	0	0	0	0
A430089I19Rik	0	0	0	0
A430089I19Rik	0	0	0	0
A430090L17Rik	0	0	0	0
A430093F15Rik	0.637195	0.304754	0.8562	0.853926
A430105I19Rik	9.74739	9.13489	8.36886	6.03914
A4galt	7.73829	4.1944	7.11282	1.6373
A4gnt	0.341763	1.73983	0.948705	1.75724
A530006G24Rik	0	0.409411	0	0.0752749
A530013C23Rik	0.271099	0.121027	0.0447186	0.178466
A530016L24Rik	6.06032	0.528416	9.52592	1.52438
A530032D15Rik	0.613124	1.56698	0.771697	0.824605
A530046M15Rik	0	0.781089	0.192189	1.02225
A530050N04Rik	0	0	0	0.0533634
A530053G22Rik	0	0	0	0
A530058N18Rik	0	0	0	0
A530064D06Rik	0	0.342778	0.0566841	0.202107
A530065N20Rik	0.198366	0.0996858	0.0492185	0.0736349
A530072M11Rik	0.105344	0.42312	0.156322	1.97479
A530088E08Rik	0.0545308	0	0.0539344	0
A530099J19Rik	0	0	0	0.503782
A630001G21Rik	7.1217	7.99116	4.41702	6.33563
A630010A05Rik	0	0	0	0
A630012P03Rik	0	0	0	0
A630019I02Rik	0	0	0	0.155008
A630020A06	0.0263223	0.0352724	0	0
A630023A22Rik	0.22893	0.40835	0.752857	1.50162
A630023P12Rik	0	0	0	0
A630033H20Rik	2.24489	4.16143	2.43996	24.7699
A630066F11Rik	0.410346	0.329314	0.728225	0
A630072M18Rik	2.67767	3.47639	2.76036	2.88668
A630073D07Rik	0	0	0	0
A630075F10Rik	0.0524323	0	0	0
A630076J17Rik	0	0.241487	0	0.528161
A630077J23Rik	0.339971	0.454255	0	0.111016
A630089N07Rik	2.07647	6.28698	4.33547	9.76234
A630095E13Rik	0	0	0	0
A630095N17Rik	0	0.501411	0	0.73068
A730004F24Rik	0	0	0	0.166184
A730006G06Rik	0	0	0	0
A730017C20Rik	0	0	0	0
A730017L22Rik	1.76543	2.31089	3.02106	0.872205
A730018C14Rik	0	0	0	0
A730020E08Rik	0	0	0	0
A730020M07Rik	0	0	0	0
A730036I17Rik	0	0.326518	0	0.348317
A730043L09Rik	0	0	0	0
A730046J19Rik	0	0	0	0
A730056A06Rik	0	0.0434484	0	0.03207
A730082K24Rik	0	0	0	0
A730085K08Rik	0	0.303516	0	0.440839
A730090H04Rik	0.237535	0	0	0
A730090N16Rik	0.146405	0.685582	0.361229	0.360249
A830009L08Rik	0.0335259	0	0	0.0663051
A830010M20Rik	0.790234	0.574582	0.958367	0.584152
A830011K09Rik	0	0	0	0
A830018L16Rik	0	0	0	0
A830019L24Rik	0	0	0	0
A830052D11Rik	0	0	0	0
A830080D01Rik	10.2836	13.7426	11.6291	23.2519
A830082K12Rik	7.04564	7.99333	11.2487	10.2772
A830082N09Rik	0.137981	0.0462472	0.171444	0.0570002
A930001A20Rik	0	0	0	0
A930001C03Rik	0.119784	0	0	0.117269
A930002C04Rik	0	0	0	0
A930003A15Rik	0	0	0	0
A930003O13Rik	0	0	0	0
A930004D18Rik	5.20632	3.37172	5.19338	2.74728
A930005H10Rik	6.90095	14.2628	8.08813	15.4768
A930006I01Rik	0	0	0	0
A930006K02Rik	0.294462	0	0.144075	0.861976
A930007I19Rik	0.164849	0.165594	0	0.0407163
A930009A15Rik	0	0	0	0
A930011G23Rik	0	0	0	0
A930012L18Rik	0.241953	0.540118	0.1598	1.51409
A930013F10Rik	0.666611	0.577753	1.78721	0.852494
A930015D03Rik	6.68518	33.4172	5.43149	41.8003
A930016O22Rik	0.0812045	0	0	0.0401142
A930017M01Rik	0	0	0.16539	0.0549856
A930018P22Rik	0	0	0	0
A930019D19Rik	0.113178	0	0	0
A930024E05Rik	0.154325	0.137751	0.254486	0.558375
A930031H19Rik	0	0	0	0
A930041C12Rik	0	0	0	0
AA387883	0	0	0	0
AA388235	0	0.032013	0	0.0945954
AA413626	0.393951	0	0.37509	0
AA414768	0	0	0	0
AA415398	1.17629	1.16409	0.506034	0.100937
AA465934,AI450353	32.5842	30.6406	46.5824	62.0198
AA467197,Mir147	3.44476	5.86592	2.98132	8.7315
AA474331	0.439488	0	0.430105	0.142958
AA536875	0	0	0	0
AA543186	0.92946	0.388807	0.229729	0.687339
AA543401	0	0	0	0
AA545190	0	0	0	0
AA619741	0	0	0	0
AA792892	0	0	0	0
AA986860	0.129092	0.648568	0.384028	1.0533
Aaas	92.966	59.6008	118.74	74.7707
Aacs	47.7886	40.6898	27.8467	21.3106
Aadac	0	0	0	0
Aadacl2	0	0	0	0
Aadacl3	0	0	0	0
Aadat	0	0	0	0
Aaed1	8.56071	11.885	8.08421	9.58683
Aagab	16.7045	10.4816	19.2258	12.8074
Aak1	5.29688	5.15878	3.93194	4.20069
Aamdc	4.09682	2.3126	7.02783	4.91327
Aamp	64.8738	61.5003	60.3933	50.0457
Aanat	0	0	0	0
Aar2	13.5571	16.0126	13.6294	15.8384
Aard	0	0.100867	0	0
Aars	98.6137	147.943	161.692	211.655
Aars2	9.83849	6.81501	7.50004	2.99766
Aarsd1	33.3	11.648	29.0099	12.1736
Aasdh	2.4312	3.09006	4.02969	3.05158
Aasdhppt	12.376	21.0986	11.7522	18.7152
Aass	0	0	0	0
Aatf	38.3799	48.762	43.7142	65.3155
Aatk	0.123303	0.0472192	0.0349908	0
AB124611	4.97017	1.20807	7.24387	2.4608
Abat	0.0616289	0.16521	0.081596	0.244167
Abca1	7.77679	1.11301	4.19651	0.987926
Abca12	0	0	0.0322575	0
Abca13	0.0222549	0.044764	0.0664109	0.08832
Abca14	0	0.0453734	0	0.0503076
Abca15	0	0	0	0
Abca16	0.368038	0.212845	0.251952	0.491525
Abca17	0	0	0	0
Abca2	14.7747	7.73155	17.7085	5.51823
Abca3	0.0424267	0.0189505	0.0983903	0.0140069
Abca4	0.573228	0.568016	0.743129	0.568258
Abca5	4.595	6.7737	5.07655	5.65722
Abca6	0	0.373384	0	0.456469
Abca7	14.2127	11.0822	17.167	10.2219
Abca8a	0.06481	0.412661	0.402417	0.706416
Abca8b	0.234951	1.3189	0.350186	1.3389
Abca9	0.0144674	0.523644	0	0.659571
Abcb10	5.12315	2.31737	8.54134	4.88314
Abcb11	0.01868	0.12519	0.055658	0.0370088
Abcb1a	0.0367214	0.738307	0.948283	1.90982
Abcb1b	41.7534	63.1039	53.7427	61.5834
Abcb4	0.0226124	0.666706	0.022448	1.23142
Abcb5	0	0	0	0
Abcb6	14.3322	16.373	8.28008	5.79032
Abcb7	9.85123	8.86714	10.8853	12.6092
Abcb8	31.5595	15.7758	19.9992	11.2673
Abcb9	0.502641	0.336757	0.554088	0.165791
Abcc1	18.9163	30.5685	22.3833	25.0553
Abcc10	1.99617	1.03489	2.4314	0.317125
Abcc12	0.0203361	0.0545125	0.100968	0.161128
Abcc2	0.0338171	0.113325	0.10078	0.0502594
Abcc3	0.036531	0	0.108851	0.0542841
Abcc4	5.66661	9.02526	5.27659	5.86701
Abcc5	12.7445	12.583	10.1454	9.56935
Abcc6	0	0.0494161	0.0183086	0.018261
Abcc8	0	0.197913	0.0183315	0
Abcc9	0.0124326	0	0	0
Abcd1	5.14062	1.31904	7.7863	1.9753
Abcd2	0	0	0	0
Abcd3	15.7871	10.5955	14.4421	8.01441
Abcd4	21.8772	9.44996	13.0158	5.56346
Abce1	85.699	130.831	85.4207	163.459
Abcf1	118.677	105.69	101.922	68.2684
Abcf2	144.615	137.806	117.026	84.0786
Abcf3	13.9138	12.8721	12.2011	9.58946
Abcg1	3.53058	1.34024	0.760531	0.294135
Abcg2	3.31554	9.80116	3.51211	6.968
Abcg3	0	0	0	0
Abcg4	0.434494	3.25373	0.760919	6.57739
Abcg5	0	0.453014	0	0.208833
Abcg8	0.0308739	0	0	0.0500019
Abhd1	5.83408	2.91347	7.44549	1.68356
Abhd10	13.0354	19.4329	12.4006	28.1931
Abhd11	33.3385	23.3433	27.1301	12.5127
Abhd11os	0.549998	0.365432	0	0
Abhd12	36.2229	19.7309	44.9204	22.2301
Abhd12b	0.195681	0	0.0962878	0.192044
Abhd13	8.36126	10.3003	8.809	15.9191
Abhd14a	6.97104	4.05024	5.80971	2.4141
Abhd14b	11.4925	6.27896	23.3026	16.1405
Abhd15	3.18546	0.615243	2.98925	0.312339
Abhd16a	21.1065	11.7587	28.2441	20.8804
Abhd16b	0	0	0.109213	0
Abhd17a	44.8833	23.3318	39.951	22.7387
Abhd17b	23.7927	33.6176	17.6063	40.4673
Abhd17c	49.6839	52.4992	32.5082	42.1444
Abhd2	9.12102	14.7766	12.2197	12.0596
Abhd3	0.619107	0.41446	0.510453	0.0509091
Abhd4	24.7137	18.7884	31.1444	21.0971
Abhd5	15.401	20.7944	14.8644	29.827
Abhd6	2.73119	1.98902	5.64391	2.08127
Abhd8	21.4195	6.59862	35.0102	15.3635
Abi1	32.3791	74.657	28.9235	77.49
Abi2	4.31322	5.93182	8.01059	8.82507
Abi3	22.9276	16.6926	13.01	8.35005
Abi3bp	0	0.159329	0.11801	0.144877
Abl1	19.9681	18.5118	18.751	18.6088
Abl2	11.2481	30.6264	8.28692	27.3334
Ablim1	1.5028	3.30726	5.7224	13.7495
Ablim2	0	0	0.0267302	0.0533382
Ablim3	0.0654808	0.146268	0.173366	0.410675
Abo	0	0	0	0
Abr	34.2921	21.3562	28.4905	22.0272
Abra	0.0556681	0	0	0.164714
Abracl	23.0596	27.9858	37.915	44.0854
Abt1	6.46768	7.1225	4.86775	8.15978
Abtb1	2.53843	1.59529	1.99891	0.664527
Abtb2	0.0201178	0.0269639	0.0199773	0
Acaa1a	13.6174	6.27583	8.22341	3.79796
Acaa1b	1.36032	0.316674	0.116933	0.233238
Acaa2	45.2997	28.6589	51.5281	29.3088
Acaca	16.9152	13.6608	16.2926	13.2017
Acacb	2.70439	5.11882	1.57091	4.41664
Acad10	1.7405	1.20048	1.75265	0.937369
Acad11	4.9208	2.83117	5.59922	2.80603
Acad12	0.561728	0.429932	0.755266	0.118937
Acad8	4.72521	2.1981	5.49872	3.27758
Acad9	18.0491	8.53708	12.4123	6.11987
Acadl	92.6014	74.4346	81.9769	61.454
Acadm	138.515	59.1551	74.0276	48.1425
Acads,Rpl37rt	29.182	6.73566	21.1948	7.41209
Acadsb	7.61751	5.92311	12.6879	9.16087
Acadvl	29.4297	25.375	21.5864	19.0167
Acan	0	0	0	0.0121695
Acap1	0.0382586	0.051247	0.0379115	0.0378114
Acap2	12.9054	10.6422	9.98226	11.2424
Acap3	25.3228	12.3128	21.2907	10.1321
Acat1	43.3612	22.1765	46.6609	30.2433
Acat2	33.2118	30.2304	30.4421	30.5446
Acat3	46.1984	50.9213	27.964	31.8258
Acbd3	26.8692	37.7261	25.227	41.37
Acbd4	5.3882	3.29673	4.36857	2.01796
Acbd5	20.8628	21.0564	17.8386	17.3893
Acbd6	50.1464	49.6293	45.3404	60.3038
Acbd7	0.247926	4.94647	0	0.239091
Accs	1.79791	0.594534	2.78227	0.670389
Accsl	0.99052	1.03819	0.639774	0.765694
Acd	29.8495	34.2614	39.6628	42.6196
Ace	0	0	0.0712552	0
Ace2	0	0	0	0.102978
Ace3	0	0	0	0
Acer1	0	0	0	0
Acer2	0.0452995	0	0	0
Acer3	3.72469	5.29613	4.3514	5.14959
Ache	1.25836	2.03424	0.644321	1.67164
Acin1	61.0421	75.9479	66.77	91.5745
Ackr1	0	0	0	0
Ackr2	0	0	0	0
Ackr3	0.14235	0.0635377	1.597	4.82509
Ackr4	0.091311	0	0	0
Acly	65.4043	65.4633	56.3483	52.3132
Acmsd	0	0	0.0410923	0.0409835
Acnat1	0	0.291018	0	0.573571
Acnat2	0	0	0	0
Aco1	29.6635	22.5591	29.6003	27.5002
Aco2	210.584	160.57	165.287	138.47
Acot1	0	0	0.252561	0.12594
Acot10	0	0	0	0
Acot11	1.70119	0.301187	0.797223	0.127225
Acot12	0	0.164521	0.0304464	0.728796
Acot13	72.9004	83.9853	118.477	190.226
Acot2	12.438	21.3335	19.3623	17.3281
Acot3	0	0	0	0
Acot4	0	0	0	0
Acot5	0	0	0	0
Acot6	0	0	0.0530532	0
Acot7	86.6977	80.1743	102.541	94.9264
Acot8	11.9708	9.21611	14.9169	10.8674
Acot9	63.1517	56.0005	98.0686	76.8734
Acox1	22.1343	24.4307	29.839	40.9243
Acox2	0.0776568	0.260071	6.0794	2.34091
Acox3	4.87492	1.56295	4.53808	1.10846
Acoxl	0.0328507	0.0880221	0.0325731	0
Acp1	29.8192	25.0766	32.0538	26.9689
Acp2	11.6962	3.87957	11.576	2.94498
Acp5	0.375245	0.200707	0.222074	0.0738331
Acp6	11.4554	11.221	6.63123	3.85786
Acpp	0.122668	0.32882	0.0203012	0.222731
Acpt	0	0	0	0
Acr	0	0	0	0
Acrbp	1.2242	5.89478	3.52549	14.3113
Acrv1	0	0	0	0
Acsbg1	4.92119	20.1422	5.61926	13.8601
Acsbg2	0.0725468	0	0	0
Acsf2	17.2549	9.23117	7.801	2.23162
Acsf3	1.56414	0.407321	3.52833	0.600801
Acsl1	40.3055	29.6272	24.1079	24.608
Acsl3,Utp14b	29.9542	31.3853	22.5795	25.8651
Acsl4	11.0079	11.916	10.379	11.6726
Acsl5	46.7788	37.0188	53.4874	44.2848
Acsl6	0	0.39636	0.0732872	0.0730944
Acsm1	0	0	0	0
Acsm2	0	0	0	0
Acsm3	0	0	0.0367412	0
Acsm4	0	0	0	0
Acsm5	0	0	0	0
Acss1	0	0	0	0
Acss2	6.83866	3.42457	5.16774	3.7425
Acss2os	0	0	0	0.190221
Acss3	0.125364	0.181448	0	0.0445969
Acta1	1.42147	2.71741	7.01897	12
Acta2	0	0.0493214	0.291931	0.109185
Actb	2750.39	1984.71	2791.76	1990.3
Actbl2	0	0	0	0
Actc1	0	0	0	0
Actg1	566.636	404.722	473.1	313.747
Actg2	0	0	0.841879	1.22122
Actl10	0.13333	0	0.19753	0
Actl11	0	0	0	0
Actl6a	44.4035	43.9661	40.9729	45.1883
Actl6b	0	0	0	0
Actl7a	0	0.267033	0.0656952	0.458625
Actl7b	0.0709614	0.569694	0	0.558899
Actl9	0.148128	0	0.219267	0.145781
Actn1	63.7236	100.551	82.0092	136.129
Actn2	0.0314098	0	0.0622992	0.0310678
Actn3	0.520563	0.3923	2.45187	0.707886
Actn4	259.155	270.94	187.451	201.489
Actr10	22.1048	21.8494	26.7462	32.4884
Actr1a	57.8898	45.2238	52.4148	52.5148
Actr1b	45.8684	51.4765	42.4219	36.396
Actr2	76.2606	63.5629	70.0963	83.2561
Actr3	115.781	114.015	100.593	144.667
Actr3b	0	0	0	0
Actr5,Mir3474	8.45833	5.04711	8.26068	4.51551
Actr6	8.0954	8.74674	6.06003	8.43849
Actr8	17.015	20.4163	17.88	31.1397
Actrt1	0	0	0	0
Actrt2	0	0	0	0
Actrt3	0	0	0	0
Acvr1	12.4805	17.4329	16.1256	22.4064
Acvr1b	8.04807	7.27813	9.47942	3.99568
Acvr1c	0	0.0278553	0	0.0721078
Acvr2a	5.57185	10.6454	4.43801	12.2482
Acvr2b	1.67911	1.31761	1.31663	1.37019
Acvrl1	0.233726	0.139189	0.328403	0.205623
Acy1	13.4404	5.58932	12.3806	7.41741
Acy3	9.43651	3.86546	16.1479	5.03591
Acyp1	9.2172	4.01137	14.8406	10.4123
Acyp2	9.50286	12.1913	8.21629	16.5585
Ada	10.7059	10.0723	9.21479	6.44777
Adad1	0	0	0	0
Adad2	0	0	0	0
Adal	5.11198	3.32545	8.42201	6.81807
Adam10	58.411	41.6342	32.2156	30.727
Adam11	0.0991827	0	0.159968	0.0709115
Adam12	0.0117516	0.015755	0	0.0116506
Adam15	57.1956	28.2116	37.7042	16.1774
Adam17	43.799	32.5469	32.0662	34.5827
Adam18	0	0	0	0
Adam19	5.44819	2.58477	1.14068	0.3619
Adam1a	0.423429	1.01309	0.359982	1.04719
Adam1b	0	0.130911	0.0322971	0.225485
Adam2	0	0.0497576	0	0
Adam20	0	0	0	0
Adam21	0	0.172825	0	0.25516
Adam22	0.198187	1.03635	0.886698	3.60396
Adam23	0	0.0437341	0.097106	0.0134809
Adam24	0	0	0	0
Adam25	0	0	0	0
Adam26a	0	0	0	0
Adam26b	0	0	0	0
Adam28	0.0231956	0	0	0
Adam29	0	0	0	0
Adam3	0	0	0.0345499	0
[truncated: 22,140 more rows]

## Sheet: Tab3 RNA level in WT & ATG5KO
Table S3 The gene expression of WT and ATG5 KO cells w/wo BIX-01294
gene_short_name	WT_Mock_FPKM	WT_Bix_FPKM	ATG5.KD_Mock_FPKM	ATG5.KD_Bix_FPKM
2018-03-01	2.57871	1.47586	5.84612	3.16744
2018-03-01	1.98785	1.71333	1.77558	1.11738
2018-03-02	2.77212	2.49594	3.33478	2.10082
2018-03-02	13.4199	5.77674	10.935	6.90477
2018-03-03	0.525418	0.0290496	0.800903	0.09761
2018-03-03	1.38444	0.946957	1.62596	1.6671
2018-03-04	7.31683	7.97185	11.6485	15.1846
2018-03-05	9.08366	15.0092	9.65561	16.0636
2018-03-06	18.4217	20.7953	17.2462	22.2775
2018-03-06	0.180482	0.144901	0.179813	0.190108
2018-03-07	30.1476	43.1364	30.5819	45.2678
2018-03-07	2.10771	3.54727	1.91116	2.77244
2018-03-08	11.0259	6.95531	9.5854	6.10027
2018-03-09	7.06515	5.93572	5.56993	5.3464
2018-03-10	0.119037	0.105704	0.0867739	0.0745372
2018-03-11	0.631575	0.606026	0.3642	0.649916
2018-09-01	3.16622	2.35852	2.46454	2.20238
2018-09-02	77.346	86.444	83.0765	93.2146
2018-09-03	8.27684	5.07934	5.62984	3.82587
2018-09-04	2.12669	1.82519	2.15551	1.50596
2018-09-06	8.29551	6.16099	7.15222	5.08085
2018-09-07	53.2196	60.4956	55.2678	60.3262
2018-09-08	30.9765	17.7194	26.0759	15.6707
2018-09-09	81.731	106.654	81.4477	108.08
2018-09-10	39.1517	38.8036	46.8148	41.0207
2018-09-11	43.1598	45.6007	41.9261	33.9306
2018-09-12	0.0932001	0.0438453	0.0183546	0.059249
2018-09-14	0.0124525	0.0313715	0.007694	0.0488789
2018-09-15	59.0282	49.115	70.3731	60.8173
2018-12-01	0	0	0	0
A1BG,ZNF497	4.34321	2.0459	3.10009	2.43104
A1BG-AS1	1.64752	0.525553	1.3563	0.401233
A1CF	0.00737961	0.0240145	0.0133812	0.027627
A2M	8.4949	7.09647	7.7318	4.69869
A2M-AS1	1.85727	0.315656	1.67591	0.207718
A2ML1	0.0088989	0.0167264	0	0
A2MP1	0	0	0	0.0241667
A3GALT2	0	0	0	0
A4GALT	7.26428	4.89655	3.63023	2.03258
A4GNT	0.070244	0.0379351	0.0591912	0.030041
AA06	0	0	0	0
AAAS	36.7028	34.0836	39.5931	39.1617
AACS	12.7583	12.4482	13.0155	15.0868
AACSP1	4.59919	3.68941	4.71125	2.56351
AADAC,AADACL2-AS1,AADACP1	1.42198	4.47387	3.59614	15.6253
AADACL2	0	0.0171838	0	0
AADACL2-AS1	0	0	0	0
AADACL3	0	0	0	0
AADACL4	0	0	0	0
AADAT	12.8107	30.3202	11.2712	24.9122
AAED1	9.94831	10.2191	12.0852	12.3354
AAGAB	24.7808	27.4438	28.5064	31.1413
AAK1	0.360856	0.680076	0.323914	1.76219
AAK1	7.58487	11.3993	7.68208	9.8429
AAMDC	14.7265	11.7199	18.9596	18.8633
AAMDC	0.044373	0.224284	0.0437224	0.103888
AAMP	33.7375	47.584	43.3636	61.545
AANAT	0.0797871	0	0.0457103	0.114981
AAR2	18.0889	25.9261	18.0536	29.1724
AARD	4.48727	1.03467	4.48071	0.894922
AARS,EXOSC6	34.6902	58.4939	45.3257	58.0131
AARS2,TCTE1	6.68135	3.58018	5.73881	2.7444
AARSD1,PTGES3L,PTGES3L-AARSD1	12.4348	14.2121	14.8529	18.6896
AASDH	3.47678	2.97269	2.67496	2.78174
AASDHPPT	19.7441	23.1636	21.3176	19.8672
AASS	4.7736	3.2131	4.83417	4.1795
AATF	43.0152	94.4676	52.4925	111.698
AATK	0.882065	0.738383	0.44029	0.297777
AATK-AS1	0	0	0	0
ABAT	4.7833	4.00605	5.60923	4.83763
ABCA1	0.411318	0.508039	0.373609	0.288536
ABCA10,ABCA5	0.703631	0.893233	0.697313	0.610171
ABCA11P,ZNF721	3.08773	3.91969	2.74742	3.15862
ABCA12	0.0577157	0.135039	0.0692473	0.0656692
ABCA13	1.34144	2.25911	1.54174	2.3677
ABCA17P	0.291149	0.0420403	0.232069	0.0729759
ABCA2	7.69719	4.8585	5.01185	3.30171
ABCA3	0.275624	0.12943	0.25347	0.155831
ABCA4	0.184823	0.123081	0.261999	1.0106
ABCA4	2.36536	2.66056	2.12252	2.72204
ABCA6	0.00441226	0	0	0
ABCA7	2.16043	1.22413	1.73206	0.747668
ABCA8	0.0517063	0.0374086	0.0463174	0.0353756
ABCA9	0.00368729	0	0.00814072	0.00825205
ABCB1,ABCB4	3.80379	10.5446	4.26628	27.1822
ABCB10	4.10232	3.05441	4.53571	3.04796
ABCB11	0.0196521	0	0.021693	0.0216997
ABCB5	0.272707	0.0341518	0.304991	0.117959
ABCB6,ATG9A	24.2478	19.0791	25.1721	20.0328
ABCB7	13.7312	15.9419	14.496	15.5451
ABCB8,ASIC3	5.57481	3.42497	5.30387	4.51021
ABCB9	8.1418	9.11528	7.17035	8.49465
ABCC1	12.233	17.1715	10.9167	14.3135
ABCC10	3.462	1.49639	2.97063	1.17417
ABCC11	0.0052065	0.010522	0.0167995	0.0112334
ABCC12	0.00447089	0	0.00443287	0.00505785
ABCC13	0	0	0	0
ABCC2	0.325956	0.203059	0.367794	0.26738
ABCC3	9.97428	8.41385	9.05963	6.80593
ABCC4	6.05348	9.82073	5.85137	8.63106
ABCC5	7.9618	4.16995	7.31426	3.679
ABCC5-AS1	0	0	0	0
ABCC6	1.17187	0.697839	0.746947	0.366647
ABCC6P1	0.608969	0.207296	0.357637	0.163342
ABCC6P2	1.67591	0.912847	0.636413	0.227372
ABCC8	0.246144	0.122165	0.191454	0.0925563
ABCC9	3.80937	4.98972	4.35579	10.2327
ABCD1	7.15466	4.25429	6.63988	3.91717
ABCD2	0.143224	0.042334	0.0976486	0.0191068
ABCD3	24.1043	26.6342	25.4995	24.3068
ABCD4	12.276	12.3817	11.9418	11.0533
ABCE1	33.7925	61.5947	41.3145	68.4853
ABCF1	35.309	50.1512	37.7086	56.4855
ABCF1	0	0	0	0
ABCF1	0	0	0	0
ABCF1	0	0	0	0
ABCF1	0	0	0	0
ABCF1	0	0	0	0
ABCF1	0	0	0	0
ABCF2	10.9817	12.093	11.8679	14.4699
ABCF3	17.8815	10.3898	17.0571	11.2306
ABCG1	3.97166	2.85119	1.7717	0.883616
ABCG2	0.442063	0.335533	0.536014	0.568247
ABCG4	1.15727	0.722849	0.876883	0.420924
ABCG5	0.0176506	0.0294282	0	0.00937215
ABCG8	0	0	0	0
ABHD1	0.089181	0.0358482	0.118361	0.0391977
ABHD10	13.706	13.8187	15.537	14.9895
ABHD11	14.2433	9.48401	12.9167	8.76035
ABHD12	27.058	34.2704	27.4476	32.9171
ABHD12B	0.371078	0.153473	0.15171	0.1993
ABHD13	3.79018	5.60373	3.63145	4.62697
ABHD14A,ABHD14A-ACY1,ACY1	26.2203	19.3093	26.0134	23.2263
ABHD14B	43.3462	26.2849	44.3487	29.0976
ABHD15	3.8278	1.09928	3.77843	1.17909
ABHD16A	0	0	0	0
ABHD16A	0	0	0	0
ABHD16A	0	0	0	0
ABHD16A	0	0	0	0
ABHD16A	0	0	0	0
ABHD16A	0	0	0	0
ABHD16A,LY6G5C	9.60886	12.8873	9.33277	14.3834
ABHD16B	4.57013	1.34309	4.42721	1.99124
ABHD16B,TPD52L2	37.0587	34.4708	42.2724	40.3068
ABHD17A	36.4005	35.5665	33.9425	31.3666
ABHD17B	7.67651	7.23489	6.77497	6.43071
ABHD17C	9.1097	10.3899	8.03728	8.91403
ABHD2	12.6606	20.8629	9.64884	15.4454
ABHD3	8.38078	5.99432	7.41608	5.51299
ABHD4	16.7685	21.3081	22.4192	21.6167
ABHD5	7.17478	12.7917	8.3649	18.5523
ABHD6	5.67974	4.61882	5.50964	3.13766
ABHD8	15.7832	8.72558	12.3034	6.64307
ABI1	18.8695	31.7448	19.402	36.792
ABI2	24.9132	30.3976	21.2275	24.7452
ABI3	4.62786	1.89215	6.31551	3.24911
ABI3BP	0.162015	0.113983	0.141772	0.11555
ABL1	31.0602	27.5063	26.0716	22.5534
ABL2	13.1421	69.3179	13.9092	90.2667
ABLIM1	28.4368	27.2419	21.6125	18.0523
ABLIM2	0.692547	0.629146	1.36497	0.699569
ABLIM3	8.75998	5.96197	9.29945	6.78158
ABO	0	0	0	0
ABR	18.0382	19.3877	18.8693	18.7411
ABRA	0.0087772	0.0673982	0.0343721	0.048742
ABRACL	12.5338	19.0028	13.266	19.2287
ABT1	11.5325	13.5274	14.0244	14.2825
ABTB1	13.8937	8.96251	11.9872	7.07533
ABTB2	0.899795	0.8562	0.77784	0.499632
ABTB2,NAT10	17.3514	19.972	18.2463	19.1455
AC093375.1	2.32675	0.670842	1.94939	0.774137
ACAA1	14.8635	13.6863	15.3915	14.7
ACAA2	55.5951	46.7896	47.269	40.9834
ACACA	12.3061	10.9343	17.7093	13.7701
ACACB	0.526817	0.217956	0.359405	0.160231
ACAD10	4.21075	2.23286	4.11868	1.73641
ACAD11,NPHP3,NPHP3-ACAD11	10.0451	10.0041	10.7189	11.6904
ACAD8	6.56604	4.57024	6.4409	3.91209
ACAD9	16.3265	11.5061	15.4097	11.3931
ACADL	2.57524	3.3009	2.55598	1.92503
ACADM	16.5517	19.1382	19.0614	21.1111
ACADS	3.0046	1.25376	2.63607	1.49663
ACADSB	1.46952	1.08036	1.55161	1.02324
ACADVL	137.21	144.825	114.759	135.069
ACAN	1.0136	0.576184	0.560136	0.468888
ACAP1,KCTD11	8.15377	12.3399	8.42679	9.64026
ACAP2	6.48245	7.96794	6.45877	6.68891
ACAP3	14.3995	9.81054	12.609	9.99659
ACAT1	17.1987	15.6532	22.2207	18.7169
ACAT2	24.084	17.4517	41.0707	33.0098
ACBD3	9.15571	12.5851	9.52407	11.5935
ACBD4	3.87919	1.2935	3.25874	1.16281
ACBD5	4.71011	4.73768	4.7197	3.42532
ACBD6,LHX4-AS1	51.0921	58.7464	52.2238	60.1992
ACBD7	4.47038	3.32989	5.1692	3.79489
ACCS	3.176	1.35428	3.25711	1.46013
ACCSL	0	0	0	0
ACD	20.9121	17.1722	20.2993	17.9077
ACE	0.421135	0.239344	0.313034	0.139854
ACE2	0.006788	0.00677845	0.0216322	0.0226834
ACER1	0	0.0332267	0	0.0531945
ACER2	1.52279	0.682002	1.4123	0.574711
ACER3	5.45098	10.7958	5.91017	10.7232
ACHE	8.50286	12.8528	9.78437	16.1888
ACIN1,CDH24	67.2153	113.855	78.3952	143.69
ACKR1,CADM3	19.6272	15.6334	19.6782	15.2049
ACKR2	0.0402404	0.0352114	0.0697246	0.0271005
ACKR3	19.7611	7.88175	19.2633	5.15639
ACKR4	0.24008	0.304744	0.207283	0.266274
ACLY	54.9611	40.4389	65.1787	48.657
ACMSD	0	0	0	0
ACN9	27.9491	15.7299	25.1727	17.932
ACO1	22.4958	26.6401	26.6187	26.8535
ACO2	34.7645	24.9248	32.8092	28.6053
ACOT1	1.67554	0.792182	2.49277	0.877123
ACOT11	2.21875	1.56122	1.7915	1.07635
ACOT12	0	0	0	0
ACOT13	5.40451	4.37814	5.51732	5.50536
ACOT2	20.6479	16.7243	22.1093	18.5205
ACOT2	0.0138014	0	0	0.000172305
ACOT2	10.2851	8.31403	9.96622	9.89879
ACOT4	2.77995	1.6766	3.51221	2.00984
ACOT6	0	0	0	0
ACOT7	45.7694	42.145	46.3033	47.2559
ACOT8	9.72798	6.23081	8.90421	7.06924
ACOT9	18.2102	23.9636	22.4637	30.5609
ACOX1	6.23909	6.93884	5.45392	5.63275
ACOX2	0.379016	0.290305	0.526329	0.379466
ACOX3	4.5728	2.47405	4.06844	1.88373
ACOXL,BCL2L11	7.31241	5.29673	6.68252	5.41486
ACP1	52.6996	51.7576	62.4905	58.514
ACP2	19.8319	10.9031	17.8932	10.9765
ACP5	0.208852	0.145868	0.154383	0.131228
ACP6	8.21161	4.13023	8.53922	5.25652
ACPP	0.0274616	0.0458144	0.0953893	0.0334232
ACPT	0.0194026	0	0.0238706	0
ACPT,C19orf48	63.5642	58.5761	71.5302	58.0958
ACR	0.244452	0.241268	0.0977866	0.447495
ACRBP,ING4	20.5705	11.4351	20.0632	9.66477
ACRC	0.765682	1.24665	0.854749	7.84934
ACRV1	0.385348	0.310093	0.368093	0.241168
ACSBG1	0.0322105	0.0512422	0.0516097	0.259334
ACSBG2	0.0671864	0.042237	0.0405866	0.0324213
ACSBG2	1.21066	0.38329	1.28796	0.253607
ACSF2	5.94226	3.20169	4.71135	3.25754
ACSF3	5.48559	2.06228	4.95692	2.22794
ACSL1	6.57493	10.8373	8.25197	10.3476
ACSL3	25.6512	28.6857	33.6576	32.9564
ACSL4	8.18357	12.2492	10.8808	15.3743
ACSL5	0.130215	0.240878	0.126249	0.189348
ACSL6	0.0144696	0.0172179	0.0355026	0.023991
ACSM1	0.012083	0.0120891	0.0266701	0
ACSM2A	0	0	0	0
ACSM2B	0	0	0	0
ACSM3	0.426474	0.215697	0.278185	0.121088
ACSM4	0.074875	0.769979	0.153147	1.62941
ACSM4,CD163L1	1.49567	5.27273	2.12165	9.13948
ACSM5	0.0302793	0.0235702	0.0767172	0.0111883
ACSS1	0	0	0.0189362	0.0072166
ACSS2	5.86057	4.8305	9.1547	6.10765
ACSS3	3.39824	3.34922	3.68253	2.22637
ACTA1	0.291425	0.201445	0.249157	0.318689
ACTA2,FAS-AS1	4.06186	3.09087	6.01182	5.14976
ACTB	3994.65	2484.67	3687.66	2656.01
ACTBL2	3.21522	4.73332	2.89905	3.78864
ACTC1	0.153131	0.0919666	0.283033	0.245777
ACTG1	1264.63	750.331	1287.95	799.294
ACTG1P4	0.149591	0.050193	0.0984441	0.0548388
ACTG2	0.411	0.301934	0.246161	0.336666
ACTL10	0.206963	0.118385	0.0540058	0.0906535
ACTL6A	58.6891	48.1322	56.1563	49.9519
ACTL6B	0	0	0	0
ACTL7A	0	0	0	0
ACTL7B	0	0.0676838	0.01804	0.040406
ACTL8	0	0	0.0165286	0
ACTL9	0	0	0	0
ACTN1	216.07	244.13	205.447	227.945
ACTN1-AS1	0.555562	0.350021	0.942221	1.03506
ACTN2	0.0521177	0.0986106	0.108858	0.219407
ACTN3	0.0488351	0.0218795	0	0.0174014
ACTN4	174.846	134.829	152.012	115.996
ACTR10	32.5587	28.3662	35.8554	30.3761
ACTR1A	54.6488	46.4408	56.6256	51.7974
ACTR1B	30.9047	16.3237	30.2893	20.614
ACTR2	84.4992	80.5181	86.3066	68.7116
ACTR2	4.31188	4.59588	4.40625	4.63265
ACTR3	51.8188	58.3064	54.6452	64.7692
ACTR3B	0.40642	0.227487	0.483966	0.228985
ACTR3BP2	0	0	0	0
ACTR3BP5	0	0	0	0
ACTR3C	0.0215465	0	0.0852345	0.0216048
ACTR5	6.4371	5.02815	7.40714	4.65594
ACTR6	5.23774	7.4969	5.62331	8.20425
ACTR8	7.93788	6.07672	8.73134	5.92859
ACTRT1	0	0	0	0
ACTRT2	0	0	0	0
ACTRT3	0.0124019	0	0.0304746	0
ACVR1	17.517	12.0199	15.1376	9.23217
ACVR1B,GRASP	10.2206	10.0134	8.65056	7.89898
ACVR1C	0.0962765	0.193014	0.118132	0.190812
ACVR2A	2.82121	4.21253	2.6129	4.25485
ACVR2B,EXOG	8.10037	11.1531	8.12232	10.9177
ACVR2B-AS1	0.652213	0.364611	0.847798	0.349533
ACVRL1	0.0227482	0.0190686	0.0547044	0.0435241
ACY3	0.200778	0.135029	0.445581	0.321178
ACYP1	13.2691	11.8729	19.0126	17.6371
ACYP2	2.92936	2.54141	3.9874	4.25955
ADA,LINC01260	14.229	16.5647	19.2234	31.1908
ADAD1	0	0	0	0
ADAD2	0	0	0	0
ADAL	4.22672	3.33537	4.80218	3.10965
ADAM10	38.7294	43.3663	36.3233	35.3424
ADAM11	2.09764	2.01782	2.0945	1.73971
ADAM12	2.03998	2.53481	3.48419	3.64902
ADAM15	19.1221	21.0778	24.5913	27.2119
ADAM17	13.8524	31.1127	13.1403	32.3697
ADAM18	0.0765455	0.115707	0.0874175	0.337016
ADAM19	26.6389	21.987	20.9059	17.4622
ADAM1A,MAPKAPK5	13.5366	27.2283	13.1379	27.9089
ADAM2	0	0	0	0
ADAM20,MED6	20.2809	27.0735	23.5686	33.6093
ADAM20P1	0.322196	0.910713	0.250208	1.12723
ADAM21	0.0905246	0.0941416	0.0312521	0.12073
ADAM21P1	0	0.016147	0.0297225	0.0133694
ADAM22	2.21727	1.41913	1.85288	0.953283
ADAM23,LOC200726	5.88238	4.00003	5.13565	3.53588
ADAM28	0.220936	0.15898	0.0596269	0.0316019
ADAM29	0	0.0081494	0.0319487	0
ADAM30	0	0	0	0
ADAM32	2.53376	7.1525	2.67113	6.62236
ADAM33	0	0.0228003	0	0
ADAM3A	0	0	0	0
ADAM5	0	0.0692857	0	0.21161
ADAM6	0	0	0	0
ADAM7	0.013961	0	0.0086262	0
ADAM8,TUBGCP2	15.4603	11.8783	14.816	12.1554
ADAM9	73.4606	111.6	101.955	117.889
ADAMDEC1	0	0	0	0
ADAMTS1	0.594172	5.48241	1.72085	7.9693
ADAMTS10	17.0931	14.0723	9.96417	8.16221
ADAMTS12	14.0572	7.90206	16.5662	8.2819
ADAMTS13	2.00847	0.491797	1.33364	0.285845
ADAMTS14	2.02002	1.59111	0.403754	0.58739
ADAMTS15	3.60841	0.811549	3.67575	0.821973
ADAMTS16	3.56116	13.92	2.44866	15.3175
ADAMTS17	0.807542	1.20035	0.813918	1.05573
ADAMTS18	0.0314009	0	0.0173841	0.0084004
ADAMTS19	0.0363989	0.00614875	0.0259523	0.0305965
ADAMTS2	11.7812	11.4037	7.79589	8.11787
ADAMTS20	0.0884777	2.13911	0.149946	3.00064
ADAMTS3	2.3113	1.6278	2.63448	1.98034
ADAMTS4	0	0.00542745	0.0106516	0.00606915
ADAMTS5	0.0804951	0.0659146	0.131798	0.103664
ADAMTS6	6.4764	22.5446	8.59178	104.597
ADAMTS7	2.60631	1.39207	1.41214	0.888121
ADAMTS7P1	0	0	0	0
ADAMTS7P1	0	0	0	0
ADAMTS8	0.914324	0.827327	1.41806	1.33671
ADAMTS9	0.156946	0.158081	0.147495	0.143869
ADAMTS9-AS2	0.0436228	0.0699252	0.0758393	0.143479
ADAMTSL1	0.203422	0.150747	0.526308	0.195198
ADAMTSL2	0.278594	0.137932	0.095344	0.0419472
ADAMTSL3	5.8387	6.16428	5.6441	4.45402
ADAMTSL4	5.58087	2.43405	5.34115	2.3891
ADAMTSL4-AS1,MCL1	56.5886	213.247	59.9892	265.976
ADAMTSL5	8.06415	8.53945	8.52506	10.0196
ADAP1	1.62008	1.66419	1.46944	1.37263
ADAP2,RNF135	3.72405	2.94738	4.11102	3.07408
ADAR	38.9659	43.6712	37.499	36.3689
ADARB1	5.03875	6.12021	5.02284	4.35872
ADARB2	0	0.00366062	0	0.00306648
ADARB2-AS1	0.0485658	0	0	0
ADAT1	8.32803	2.99516	8.33794	2.47186
ADAT2	1.15734	1.21873	1.12459	1.08823
ADAT3,SCAMP4	29.2759	32.1863	26.3797	31.4699
ADC	2.9192	1.39823	2.38052	1.29863
ADCK1	3.09732	0.522282	4.39606	1.47261
ADCK2	3.40578	2.9997	4.2738	4.55555
ADCK3	2.80745	1.47565	2.76052	1.5113
ADCK4,NUMBL	27.6319	16.804	24.8999	18.3807
ADCK5	13.5968	4.98525	10.5242	4.49126
ADCY1	2.21426	2.69537	1.72926	2.18467
ADCY10	0.335467	0.614283	0.317658	0.233554
ADCY10P1,NFYA	18.2458	14.085	15.9554	12.0953
ADCY2	1.63735	1.44049	1.08481	0.67726
ADCY3	34.5767	28.9644	35.6972	34.5148
ADCY4	0.0138689	0	0.015401	0
ADCY5	0.872397	0.838684	0.952205	0.789601
ADCY6	11.3916	15.571	10.4649	13.7713
ADCY7	18.4717	12.7875	11.9958	7.72084
ADCY8	0.0735588	0.317424	0.0354981	0.294652
ADCY9	2.69392	2.46563	2.92733	2.23616
ADCYAP1	0.0148394	0.0250355	0.025801	0.031943
ADCYAP1R1	0.255047	0.036001	0.220243	0.11243
ADD1	43.0849	37.3434	42.2071	36.7791
ADD2	0.269099	0.288619	0.36026	0.244096
ADD3	36.1067	24.2392	33.5001	21.7923
ADD3-AS1	0.143632	0.061981	0.14146	0.0224756
ADGB	0.0088366	0.00590805	0.0108532	0.00987745
ADH1A	0	0	0	0.0376205
ADH1B	0	0	0	0
ADH1C	0.0143329	0.0287034	0	0.0157903
ADH4	0.0124197	0	0	0
ADH5	39.1025	34.3217	42.2848	31.7475
ADH6	0.0366404	0.389633	0.0402075	0.261729
ADH7	0	0	0	0
ADHFE1,C8orf46	1.57077	6.48709	1.67214	6.91395
ADI1	12.2353	12.3506	21.8551	21.2315
ADIG	0	0	0	0
ADIPOQ	0	0	0	0
ADIPOQ-AS1	0	0	0	0
ADIPOR1	36.0658	45.3024	37.9798	54.3127
ADIPOR2	32.1393	33.2585	35.4535	45.2697
ADIRF,AGAP11	2.73883	1.81354	2.30279	2.10372
ADIRF,AGAP11	8.09365	3.53035	6.95804	5.50643
ADK	16.8408	21.1566	25.6678	29.9451
ADM	3.40163	5.22421	5.93659	21.5268
ADM2,MIOX	4.85734	6.99957	5.36768	5.40042
ADM5,PRMT1	155.125	198.748	148.123	207.657
ADNP	39.9939	39.1799	36.0335	35.0883
ADNP2	23.1217	70.9949	23.596	77.3695
ADO	16.1227	16.0745	16.3958	15.722
ADORA1	3.21195	1.60373	3.77403	1.35556
ADORA2A,SPECC1L,SPECC1L-ADORA2A	22.2655	12.2399	20.7524	12.1694
ADORA2A-AS1	0.867194	0.62843	0.616392	0.290621
ADORA2B	19.285	31.3484	15.8194	36.6609
ADORA3	0.0230483	0.0538442	0.0134486	0
ADORA3,RAP1A	13.7848	24.3353	18.5386	30.3832
ADPGK	1.09242	0.770503	1.23636	0.545357
ADPGK	18.4436	15.8878	18.9965	16.7382
ADPGK-AS1	0.439412	0.393016	0.352043	0.435011
ADPRH	0.429335	0.385079	0.468251	0.489396
ADPRHL1	1.23158	2.48019	1.40244	7.78947
ADPRHL2	15.9649	15.2905	21.1878	17.1716
ADPRM	2.06692	0.862833	2.16237	1.12335
ADRA1A	0.272671	0.0248439	0.211023	0.0579093
ADRA1B,TTC1	35.4539	44.0217	46.9912	56.3629
ADRA1D	0	0.0728425	0.0423917	0.108783
ADRA2A	0.608578	0.116186	0.487061	0.0660217
ADRA2B	0.0846625	0.397671	0.134192	1.63915
ADRA2C	3.93896	3.37701	4.11937	2.79014
ADRB1	0	0.0112534	0.0289412	0.0276686
ADRB2	1.98967	1.57475	3.3752	2.47798
ADRB3	0	0	0	0
ADRBK1	38.6775	46.5726	34.9689	44.5504
ADRBK2	13.6009	12.2836	12.7821	12.7272
ADRM1	115.944	121.015	124.593	155.125
ADSL,SGSM3	91.1813	58.3843	104.389	73.8798
ADSS	11.367	7.45479	11.9843	8.99202
ADSSL1	1.18298	0.651734	0.628929	0.620475
ADTRP	2.40015	4.25908	3.64534	5.19172
AEBP1	76.868	83.6246	72.3938	82.7495
AEBP2	7.82306	17.9479	6.93249	17.4996
AEN	31.4601	80.9463	33.404	103.689
AES	212.585	220.522	203.512	239.966
AFAP1	5.97619	4.90524	6.63287	5.49047
AFAP1-AS1	0.00337088	0.0386796	0.0066897	0.0302038
AFAP1L1	4.10016	3.67795	6.66072	5.74521
AFAP1L2	0.259078	0.0355036	0.361152	0.0387549
AFF1	9.20747	9.04634	9.50795	9.81657
AFF2	0.948183	0.898071	0.378356	0.33745
AFF3	5.10062	5.39148	2.02837	2.06436
AFF4	20.2913	52.7937	17.1443	45.2125
AFG3L1P	8.10201	7.31518	6.96603	8.40466
AFG3L1P	0.703141	0.321727	0.652906	0.246617
AFG3L2	24.0327	21.0187	28.6928	24.6015
AFM	0	0.0166091	0.0152878	0.0137459
AFMID	8.11829	5.41342	9.41082	7.74674
AFP	0.596642	0.741278	2.22996	3.68468
AFTPH	15.5156	29.6866	16.2896	38.4485
AGA	7.40498	5.04048	7.17545	5.7164
AGAP1	8.39502	7.40378	8.54711	6.97602
AGAP2	9.08739	4.77416	4.25615	2.53847
AGAP2-AS1	14.1372	7.44558	15.3112	7.77434
AGAP3	11.9257	9.77463	12.0354	10.1433
AGAP4	1.99148	2.55961	1.89939	1.77256
AGAP5,BMS1P4	5.41292	5.01176	4.81953	4.00032
AGAP6,TIMM23B	11.9883	39.4756	12.2104	44.5693
AGAP7	3.05999	4.2763	2.91321	2.9948
AGAP9	0.651209	0.577199	0.50984	0.566066
AGAP9	0.0102397	0.0478255	0.0100231	0
AGBL1	0.0135517	0.0068072	0.0133505	0
AGBL1-AS1	0	0	0	0
AGBL2	0.161151	0.112361	0.189563	0.108204
AGBL3	0.741231	0.881455	0.793485	0.389558
AGBL4	0.207337	0.249438	0.201361	0.121666
AGBL4-IT1	0	0	0	0
AGBL5	42.8929	40.2203	41.6005	38.8644
AGBL5-AS1	0.10119	0.209157	0.124798	0
AGER	0	0	0	0
AGER	0	0	0	0
AGER	0	0	0	0
AGER	0	0	0	0
AGER	0	0	0	0
AGER	0	0	0	0
AGER,GPSM3,NOTCH4,PBX2	12.8214	18.1405	13.1403	18.1575
AGFG1,MIR5703	6.97104	16.9901	8.53114	19.5677
AGFG2	7.96449	4.81933	8.00581	5.01778
AGGF1	8.80446	4.49066	8.34315	4.02905
AGK	10.0229	8.86553	9.87026	9.65613
AGL	5.70154	4.25586	5.63218	3.12426
AGMAT	0.0075126	0.0329117	0.0503036	0.0411247
AGMO	0.235024	0.124734	0.156865	0.0527045
AGO1,AGO3	17.3267	25.0515	17.1771	23.5076
AGO2	26.2663	41.0996	27.4025	45.915
AGO4	1.79601	1.78994	1.97723	1.31055
AGPAT1,MIR6721	27.6985	23.0452	24.9278	22.2384
AGPAT1,MIR6721	0	0	0	0
AGPAT1,MIR6721	0	0	0	0
AGPAT1,MIR6721	0	0	0	0
AGPAT1,MIR6721	0	0	0	0
AGPAT1,MIR6721	0	0	0	0
AGPAT1,MIR6721	0	0	0	0
AGPAT2	55.4214	49.7764	54.5953	51.3282
AGPAT3	0.0357718	0.0179929	0.0159279	0.00788412
AGPAT4	2.93159	3.58532	2.62313	2.79084
AGPAT4-IT1	0.255541	0.180631	0.119479	0.160494
AGPAT5,ANGPT2,MCPH1	11.7175	27.2498	11.9167	23.1286
AGPAT6	11.7043	11.3335	11.8235	11.2605
AGPAT9	5.79569	10.0226	5.74261	11.0112
AGPS	29.446	34.3702	25.7892	22.3179
AGR2	0.813671	0.217253	0.652611	0.119914
AGR3	0.0394495	0	0	0
AGRN	112.254	85.8498	93.3455	76.5534
AGRP	0.88556	0.406099	0.831609	0.523365
AGRP	0	0	0	0
AGT	0.233702	0.279199	0.457018	0.263786
AGTPBP1	7.04488	7.14097	9.1812	8.35343
AGTR1	0	0	0	0
AGTR2	0	0	0	0
AGTRAP,DRAXIN	31.0847	18.4656	28.5962	18.6051
AGXT	0	0	0	0
AGXT2	0	0	0.0099375	0
AHCTF1	11.0672	16.1813	11.0837	16.1898
AHCTF1P1	0.0621846	0.0495801	0.0658296	0.11997
AHCY	84.672	64.8403	104.803	90.8995
AHCYL1	50.7705	40.887	49.7272	41.4835
AHCYL2	3.62184	4.05438	3.53241	3.21995
AHDC1	0.244045	0.21872	0.647539	0.996088
AHDC1	10.04	9.88932	8.29299	7.7484
AHI1	6.25382	8.4134	6.1264	7.11662
AHNAK	70.9004	56.8081	64.1773	41.4291
AHNAK2	20.7093	23.9534	25.9471	19.4164
AHR	0.347168	0.0606367	0.132445	0.0281732
AHRR,PDCD6	44.727	34.4042	48.1591	40.1026
AHSA1	102.55	51.7188	145.264	81.7729
AHSA2	26.3993	22.2822	24.6778	21.9721
AHSG	0.0968873	0	0	0.0171301
AHSP	0	0	0	0
AICDA	0.00853955	0	0	0.00960085
AIDA	28.1322	33.2114	30.1056	33.9674
AIF1	0.0707905	0	0	0
AIF1	0	0	0	0
AIF1	0	0	0	0
AIF1	0	0	0	0
AIF1	0	0	0	0
AIF1	0	0	0	0
AIF1L,NUP214	18.5702	14.8504	18.1914	13.6193
AIFM1	11.9221	8.77924	14.3051	9.97835
AIFM2	23.4321	16.2648	27.742	21.6908
AIFM3,LZTR1	19.6941	11.2479	16.6594	9.30837
AIG1	21.6135	28.3638	18.9185	22.2133
AIM1	1.60709	0.821899	1.01103	0.842751
AIM1L,UBXN11	16.0905	12.3132	16.9638	11.4151
AIM2	0.0343068	0.046281	0.0426544	0.092173
AIMP1	16.1821	23.8209	18.1512	26.962
AIMP2	44.6584	30.1854	52.0864	35.0597
AIP	43.984	34.8188	51.0191	42.0547
AIPL1	0	0	0	0
AIRE	0	0	0	0.0113072
AIRN	0.0172884	0.0125714	0	0
AJAP1	0.00823555	0	0	0
AJUBA	27.501	28.3129	37.7982	22.5372
AK1,ST6GALNAC4,ST6GALNAC6	49.764	43.551	46.5179	45.7066
AK2	43.8962	55.8801	50.5984	67.5638
AK3	14.5468	18.1373	13.4704	15.7143
AK4	7.95671	9.84502	8.98767	8.8933
AK5	5.85677	6.17604	6.03754	7.32347
AK6,TAF9	83.2866	130	95.8202	152.639
AK7	0.0432605	0	0.0479414	0.007699
AK8	0.233513	0.164426	0.230481	0.190851
AK9	1.46239	0.850034	1.44307	0.963533
AKAP1	12.5856	13.438	13.7286	12.9014
AKAP10	6.36215	5.62889	6.77412	5.89804
AKAP11	4.72953	2.97963	4.28421	2.50413
AKAP12	12.3246	30.4697	14.5072	41.6924
AKAP13	6.35543	7.57174	5.40014	5.73469
AKAP14	0.076235	0.179036	0.0972875	0.079536
AKAP17A,ASMT	0	0	0	0
AKAP17A,ASMT	0	0	0	0
AKAP2,PALM2,PALM2-AKAP2	29.8681	102.02	38.6889	107.899
AKAP3	0.251922	0.156021	0.240733	0.172157
AKAP4	0	0.00846205	0	0
AKAP5	2.04048	1.00279	2.0151	0.778653
AKAP6	0.144902	0.0390288	0.140961	0.0533698
AKAP7	2.95599	1.66653	2.53768	1.74145
AKAP8	8.9504	15.5003	8.38296	16.6331
AKAP8L	24.2668	35.0536	22.4154	40.122
AKAP9	7.44306	6.82873	7.05486	5.90911
AKIP1	18.9847	21.1057	23.2899	22.6681
AKIRIN1	38.8154	63.5127	39.8882	64.9528
AKIRIN2	18.9363	33.8879	19.2379	42.81
AKNA	2.58723	2.35326	2.49724	2.05279
AKNAD1	0.0658538	0.0247828	0.0365029	0.0359491
AKR1A1	55.0109	42.1194	60.7944	50.5267
AKR1B1	84.013	87.897	94.1386	102.934
AKR1B10	0.540833	0.331801	1.07313	0.801193
AKR1B15	0.0466031	0.0156843	0.0345534	0.0172151
AKR1C1	0.471136	0.138537	0.679358	0.2249
AKR1C2	0.0339578	0	0.0598575	0.0151285
AKR1C3	3.86536	1.28928	3.94014	2.48135
AKR1C4	0.0221288	0.17405	0	1.37706
AKR1C4	0.069039	0.178507	0.152568	1.22516
AKR1C6P	0	0	0	0
AKR1CL1	0	0.0116141	0.076881	0.0128416
AKR1D1	0	0.0125322	0.0183732	0.0715444
AKR1E2	0.342224	0.184483	0.389407	0.35282
AKR7A2	21.9261	16.6028	24.6579	19.7839
AKR7A2P1	0.176569	0.244868	0.111675	0.211569
AKR7A3	0.296647	0.0927242	0.220022	0.0456864
AKR7L	0.123132	0.141444	0.0558596	0.280591
AKT1	50.4262	38.8912	45.9132	39.5847
AKT1S1	58.1666	77.0355	61.2896	91.2191
AKT2	29.4757	29.7419	27.8691	28.1197
AKT3	15.9815	21.5332	15.0252	17.3043
AKTIP	13.2485	10.9584	14.935	10.8999
ALAD	11.4251	4.61045	10.9583	4.66719
ALAS1	29.3456	31.4474	28.3627	31.3066
ALAS2	0.0257121	0	0.0159425	0.0143976
ALB	0	0	0.0134339	0.0242129
ALCAM	58.2335	87.904	83.573	107.039
ALDH16A1	5.82365	3.01558	6.14982	3.51553
ALDH18A1	20.4684	28.227	22.286	30.3724
ALDH1A1	0.400678	0.151517	0.101262	0.076639
ALDH1A2	0.0630639	0.0807734	0.0565262	0.113118
ALDH1A3	0.378563	0.156573	0.354507	0.197745
ALDH1B1	20.7031	13.4945	24.3747	13.9301
ALDH1L1	7.22332	3.36324	6.36569	3.88471
ALDH1L1-AS1	0.088441	0	0	0
ALDH1L1-AS2	0.0105519	0	0.0232791	0
ALDH1L2	0.573927	0.50584	0.963813	0.611872
ALDH2	20.2614	14.2969	19.8745	17.7014
ALDH3A1	0.405098	0.108838	0.246865	0.168073
ALDH3A2	8.60102	5.72248	9.70599	6.62568
ALDH3B1	11.8073	4.9082	13.7012	5.71572
ALDH3B2	0	0	0.011995	0.043319
ALDH4A1	8.5456	5.43638	10.1468	6.59764
ALDH5A1	5.26999	2.78704	5.05288	2.64518
ALDH6A1	6.14115	2.63666	5.38462	2.6026
ALDH7A1	32.9068	24.17	28.5992	21.3027
ALDH8A1	0.413762	0.712287	0.540535	1.49388
ALDH9A1	12.1584	9.17863	18.4903	15.2048
ALDOA	519.468	474.916	542.991	527.881
ALDOB	0.0198841	0.0100593	0.0196978	0.0775962
ALDOC,SPAG5	46.353	30.1105	56.0777	37.4228
ALG1	2.99451	2.79429	3.54347	3.08071
ALG10	5.28969	3.47178	5.84191	3.20592
ALG10B	2.27365	1.75548	2.21496	1.51934
ALG11,UTP14C	6.16701	6.90031	5.25297	6.03499
ALG12	11.0466	6.80345	9.68859	5.37357
ALG13	5.21434	4.32592	4.64433	4.97304
ALG14	7.2554	10.0728	9.50539	12.6824
ALG1L	1.14546	0.541723	0.909407	0.486548
ALG1L2	0	0	0.0353441	0
ALG1L9P	0.169311	0.0322003	0.19404	0.0924015
ALG2	14.5665	14.1165	14.8627	11.6585
ALG3	30.6532	48.5713	30.5367	48.0074
ALG5	8.18108	9.66975	10.1665	11.4415
ALG6	4.93586	3.96443	5.56131	4.14176
ALG8	40.8765	50.238	44.4987	47.675
ALG9,PPP2R1B	23.098	34.1476	27.6867	34.9559
ALK	0.0147466	0.00369978	0.0127444	0.0205592
ALKBH1	7.55746	13.3543	8.11322	14.5752
ALKBH2	10.0591	17.4676	12.2796	17.6204
ALKBH3	8.679	11.2494	10.322	12.7953
ALKBH3-AS1	0.0385237	0.0734122	0	0.0273841
ALKBH4	9.76586	6.87332	10.4572	5.70425
ALKBH5	17.5116	9.402	16.7164	9.807
ALKBH6,SYNE4	25.5603	22.1677	25.9968	22.1753
ALKBH7	16.7401	11.7871	18.0284	13.1227
ALKBH8	0.480425	0.0757697	0.410335	0.0456336
ALKBH8	6.08563	6.53857	5.56276	5.17847
ALLC	0	0.0836504	0	0.213565
ALMS1	0.964281	0.581794	0.745004	0.301127
ALMS1,ALMS1-IT1,ALMS1P	8.45192	9.27704	8.56914	7.38769
ALOX12	1.01611	0.879268	0.916056	0.61251
ALOX12,LOC100506713	1.89974	1.51635	2.63176	2.53341
ALOX12B	0.249476	0.268539	0.313972	0.260466
ALOX12P2	0.359001	0.556009	0.163422	0.496982
ALOX12P2	0.830391	1.19017	0.801006	0.902059
ALOX15	0.017831	0.0120532	0	0.0200356
ALOX15B	0	0	0.0095615	0
ALOX15P1	0.309001	0.295619	0.310191	0.228226
ALOX5	5.44754	2.62475	7.63565	3.57134
ALOX5AP	1.99249	1.8676	1.55572	1.95629
ALOXE3	0.36272	6.2497	0.742672	22.8407
ALPI	0	0	0	0
ALPK1	4.8424	3.50195	4.82782	2.67962
ALPK2	12.7952	13.7067	11.2012	22.5191
ALPK3,ZNF592	15.9873	15.2255	15.7735	13.2324
ALPL	3.16223	4.13884	2.91494	3.69632
ALPP	1.96514	0.260987	4.95267	1.30101
ALPPL2	0	0	0.0191186	0.0108302
ALS2	8.65911	10.9077	7.46512	8.00347
ALS2CL	2.14424	1.58454	3.07366	2.54136
ALS2CR11	0.394845	0.0609241	0.313704	0.162361
ALS2CR12,TRAK2	8.69529	5.49869	8.48006	5.01945
ALX1	0	0	0	0
ALX3	2.97366	3.08647	2.62585	1.79999
ALX4	0.0128246	0.0114205	0.0167452	0.0136627
ALYREF	113.636	129.705	126.715	164.268
AMACR,C1QTNF3,C1QTNF3-AMACR	2.84655	1.45368	2.63653	1.31033
AMBN	0	0.0124164	0	0.0405512
AMBP	0.125609	0.10847	0.106461	0.0388119
AMBRA1	7.22861	7.34586	7.14795	6.9633
AMD1	26.2177	19.9383	25.3832	15.8524
AMDHD1	0.520466	0.409075	0.123218	0.201709
AMDHD2	11.4817	12.8003	10.6615	8.03892
AMELX	0	0	0	0
AMELY	0	0	0	0
AMER1	3.59367	4.22627	3.20855	2.41974
AMER2	0.00228358	0.00230473	0	0
AMER3	0	0	0.00368675	0.0042115
AMFR	23.9001	41.8686	24.9079	43.1433
AMH,MIR4321,SF3A2	76.7396	71.1363	70.1189	78.0333
AMHR2	0	0	0	0.0355632
AMICA1	0	0	0	0
AMIGO1	2.68934	1.89113	2.82029	1.56326
AMIGO2	109.113	107.627	104.326	72.8301
AMIGO3	6.21589	5.83596	5.74714	4.26374
AMMECR1	1.42057	2.15622	2.1433	2.93964
AMMECR1L	16.5498	27.8104	15.5301	30.3574
AMN	0	0.016466	0.0321447	0.0353743
AMN1	5.03454	7.42291	4.21015	9.06733
AMOT	2.82822	1.96713	2.56055	1.67406
AMOTL1	11.9973	17.6373	11.2457	28.8698
AMOTL2	51.6366	87.1949	51.7824	111.134
AMPD1,DENND2C	1.30957	3.26834	1.16189	4.19076
AMPD2	32.9736	31.0983	33.5065	32.1219
AMPD3	0.117334	0.0303407	0.216444	0.124309
AMPH	9.69816	4.89428	8.18997	4.25419
AMT,NICN1	6.29854	4.27126	5.46741	3.02736
AMTN	0.355515	0.690535	0.342805	0.879755
AMY1A	0	0	0	0
AMY1A	0	0	0	0
AMY1A	0	0	0	0
AMY2A	0	0	0	0
AMY2B,RNPC3	9.71215	8.5497	8.18722	9.71925
AMZ1	0.0323864	0.0366625	0.0185736	0.0413086
AMZ2	42.1009	29.3429	46.9004	36.3235
AMZ2P1	2.94768	3.37326	2.83986	4.60874
ANAPC1	12.339	13.5658	13.2418	12.4212
ANAPC10	7.33173	7.89016	8.4689	9.45704
ANAPC11,NPB	51.1443	47.7673	54.3179	52.1163
ANAPC13	35.7326	47.0724	40.6911	52.3856
ANAPC15	42.8577	40.963	55.0226	59.6522
ANAPC16	17.7368	15.5008	20.7041	18.2707
ANAPC1P1	0.0142154	0.0379351	0	0.0150205
ANAPC2	13.189	9.55092	13.389	8.8118
ANAPC4	8.79979	5.70157	9.14525	5.75033
ANAPC5	32.7452	23.8259	36.1983	27.3126
ANAPC7	23.3214	18.8918	26.1833	20.543
ANG,RNASE4	11.9773	4.08519	10.0808	3.40548
ANGEL1,LOC100506603	10.4301	5.14191	9.69486	5.75007
ANGEL2	4.01708	2.03476	4.37809	1.29068
ANGPT1	0.802169	0.273556	0.318956	0.187278
ANGPT2	0	0.168966	0.0415666	0.156722
ANGPT4	0.143957	0.202232	0.655498	0.736813
ANGPT4	0.925415	0.722738	0.466498	0.280105
ANGPTL1	0.0066312	0.0156745	0.0082412	0.014949
ANGPTL2	5.26972	5.23672	4.76389	4.26453
ANGPTL3	0	0.0190367	0	0.0354573
ANGPTL4	0.811233	0.469556	0.361669	0.381106
ANGPTL5	0.0205409	0.0137935	0.0101134	0
ANGPTL6	2.21179	1.30027	1.36323	1.41822
ANGPTL7	0.0105882	0	0	0
ANHX	0	0	0	0
ANK1	0.476948	0.190516	1.1776	0.371308
ANK2	0.419694	0.151925	0.56414	0.278425
ANK3	0.592683	0.24633	0.683849	0.285601
ANKAR	1.30588	1.25249	1.3264	1.96212
ANKDD1A	2.29457	3.91065	2.20472	3.71528
ANKDD1B	0.0570432	0.0190441	0	0.0202194
ANKEF1	1.55832	0.60112	1.92985	0.955714
ANKFN1	0.140264	0.0503713	0.140595	0.0984601
ANKFY1	8.20222	6.04352	7.81193	5.22555
ANKH	12.7866	12.1738	6.82657	8.20319
ANKHD1,ANKHD1-EIF4EBP3,EIF4EBP3	14.5237	21.128	15.4976	21.2852
ANKIB1	24.0178	20.3931	22.2338	18.3531
ANKK1	0.123515	0	0.0539636	0.05074
ANKLE1	0.239276	0.777745	0.314461	0.699148
ANKLE2	28.0531	53.4198	29.5604	66.2756
ANKMY1	1.58583	0.309239	1.45546	0.461765
ANKMY2	10.2108	7.30059	10.3754	8.01687
ANKRA2	3.11883	4.66298	2.46331	3.22309
ANKRD1	107.312	740.335	84.246	1097.15
ANKRD10	24.6691	69.9597	23.115	53.3862
ANKRD11	37.695	43.2027	34.742	42.8062
ANKRD12	4.92431	6.48366	4.55778	6.2221
ANKRD13A	8.86837	12.2188	9.93637	23.457
ANKRD13B	11.8454	22.2671	9.6875	21.0658
ANKRD13C	5.49399	7.89916	5.08333	8.72189
ANKRD13D	17.4399	13.7121	16.1439	12.2594
ANKRD16	1.48681	1.06228	1.66954	0.878878
ANKRD17	15.8735	30.8648	15.1426	28.3086
ANKRD18A	0.350058	0.791608	0.488797	0.830535
ANKRD18B	0	0	0	0.0912639
ANKRD18DP	0	0	0	0.00884035
ANKRD19P	0.576148	0.495173	0.304272	0.656945
ANKRD2	0.152654	0.0865675	0.621314	0.296747
ANKRD20A1,ANKRD20A3	0.0945098	0.0496815	0.0865394	0.0728131
ANKRD20A11P	0.0988865	0.0250623	0.07309	0.0541045
ANKRD20A12P	21.991	67.0393	29.3424	76.9947
ANKRD20A19P	0.00912836	0.0275836	0.0304131	0.0303176
ANKRD20A2,ANKRD20A3	0.0268741	0.0135399	0.0149659	0
ANKRD20A2,ANKRD20A3	0	0	0.00832725	0
ANKRD20A4	0.0203029	0.0451219	0.0763863	0.0147395
ANKRD20A5P,CYP4F35P	4.21258	5.87227	3.87019	5.86249
ANKRD20A8P,FAM95A,LOC442028	112.109	89.9698	119.824	99.4575
ANKRD20A9P	0.159375	0.168558	0.158828	0.233355
ANKRD22	0	0	0	0.00632235
ANKRD23,ANKRD39	14.2934	8.3127	14.0793	10.7813
ANKRD24	1.43212	0.539172	1.12735	0.466923
ANKRD26	3.54269	1.16199	3.76954	1.25032
ANKRD26P1	0.580175	0.831608	0.558743	0.933391
ANKRD26P3	0.0127365	0.0318937	0.0078222	0
ANKRD27	14.8725	15.2855	13.9904	13.03
ANKRD28	18.6061	30.4593	16.3478	20.6465
ANKRD29	1.31482	1.53084	1.32121	1.76802
ANKRD30A	0.143572	0.0249549	0.102271	0.0645286
ANKRD30B	0.560027	2.33796	0.286127	2.83583
ANKRD30BL	0	0	0	0
ANKRD30BP2	0.00697485	0.0790781	0.0222274	0.183285
ANKRD30BP3	0	0	0	0.0218185
ANKRD31	0.0459713	0.0269978	0.0293037	0.00822445
ANKRD32	5.57297	3.58601	5.29006	2.85046
ANKRD33	0.0139767	0	0	0
ANKRD33B	5.1924	6.08394	7.04924	6.93855
ANKRD34A	3.10448	1.58236	2.41844	1.27718
ANKRD34B	0.00594105	0	0	0
ANKRD34C	0.00425241	0	0	0.00481228
ANKRD35	0.00766625	0	0.0190506	0
ANKRD36	3.02611	1.41706	2.27532	0.93002
ANKRD36B	2.50352	1.16857	2.78362	1.23886
ANKRD36BP1	2.09821	2.84029	1.94482	2.46101
ANKRD36BP2	0	0	0	0
ANKRD37	3.18892	1.76436	2.89452	2.98232
ANKRD40	27.3231	33.5323	24.8556	32.8035
ANKRD42	3.84898	4.73296	3.68962	4.13396
ANKRD44	3.20721	1.95178	2.43556	1.50116
ANKRD44-IT1	0	0	0.0313469	0
ANKRD45	0.771045	0.22233	1.27336	0.233572
ANKRD45,KLHL20	9.30215	7.32577	8.58536	6.56262
ANKRD46	3.14804	2.49216	2.99097	2.03961
ANKRD49	7.0038	6.91533	7.78947	5.92628
ANKRD50	6.52322	9.35109	6.26292	9.32175
ANKRD52	27.7001	24.0847	29.7454	22.9713
ANKRD53	0.0619072	0.289644	0.114386	0.298598
ANKRD54,MIR658	17.2072	11.7662	19.6981	13.7656
ANKRD55	0.0096242	0.00973665	0	0
ANKRD6	1.21001	0.353826	0.953914	0.274708
ANKRD61	0.597333	1.14823	0.677636	0.820709
ANKRD62	0.0887124	0.109146	0.07786	0.0327215
ANKRD62P1-PARP4P3	0.0364394	0.0656277	0	0.180038
ANKRD62P1-PARP4P3,TPTEP1	43.2387	50.971	46.0875	55.0838
ANKRD63	0	0.0236383	0.0289218	0.073943
ANKRD65	0.0333041	0	0.0495964	0.0335446
ANKRD66	0	0	0	0
ANKRD7	0.639506	0.264444	0.399739	0.317746
ANKRD9	14.4518	7.85877	11.7593	5.86237
ANKS1A	6.94475	4.88721	6.11941	3.72231
ANKS1B	0.612519	0.685762	1.24443	1.19891
ANKS3	8.46114	10.6373	8.1982	11.6702
ANKS4B	0.016376	0.0193516	0.0101799	0.0996937
ANKS6	11.0007	8.57174	10.3313	9.36943
ANKUB1	0.0194756	0.0558797	0.0096469	0.0327843
ANKZF1	8.6456	5.73532	8.56333	5.25053
ANLN	64.6704	62.8638	83.2645	86.1446
ANO1	1.05385	0.909917	0.76176	0.623358
ANO10	13.5004	11.92	15.0552	13.177
ANO1-AS2	0.317296	0.125848	0.602974	0.52005
ANO2	3.19971	12.5005	10.4694	15.8352
ANO3	1.33048	1.59104	1.46913	1.30436
ANO4	1.0359	0.680184	0.803759	0.857603
ANO5	2.02734	2.02434	1.7253	1.09111
ANO6	20.3561	29.4001	17.5071	24.6918
ANO7	1.52726	0.637084	1.32615	0.609225
ANO8	7.24425	2.48674	4.87014	1.8874
ANO9	0.116854	0.153773	0.00820695	0.0987808
ANP32A	139.858	64.4535	135.424	71.3489
ANP32A-IT1	0.0144796	0.0218233	0.0661289	0.0471977
ANP32AP1	0	0	0	0
ANP32B	179.038	199.807	213.446	250.335
ANP32C	0	0.489837	0	0.727924
ANP32D	0	0	0	0
ANP32E	51.4783	48.2584	58.5982	51.8531
ANPEP	0.0775477	0.0455889	0.0462323	0.0349568
ANTXR1	48.8319	35.8443	42.2838	30.8835
ANTXR2	4.41151	8.87841	3.76965	9.08809
ANTXRL	0	0	0	0
ANTXRLP1	0	0	0	0
ANXA1	213.164	301.61	292.341	356.523
ANXA10	92.1858	121.813	81.0431	79.8825
ANXA11	79.5452	69.9673	69.1389	65.828
ANXA13	0	0	0	0
ANXA2	2210.39	2202.78	2398.59	2415.99
ANXA2P1	0	0	0.0239277	0
ANXA2P2	0.677825	0.776258	0.795924	0.430358
ANXA2P3	0.0191269	0	0.0664824	0.042327
ANXA2R	0.062559	0.0209298	0	0.155868
ANXA3	17.1637	20.1839	24.9178	25.9749
ANXA4	16.7174	14.1259	19.513	16.8295
ANXA5	486.34	756.612	510.421	855.346
ANXA6	46.496	29.2679	45.5012	33.5572
ANXA7	74.9288	65.3032	76.9767	72.4421
ANXA8	6.90917	4.83463	5.79206	4.71734
ANXA8	0.543359	0.289148	0.748153	0.346326
ANXA8L1	16.0912	5.18613	19.6928	5.9264
ANXA9	1.10173	0.823735	1.09182	1.05904
AOAH	0.160773	0.175787	0.896767	0.305852
AOAH-IT1	0	0	0	0
AOC1	0.109462	0.0501384	0.071128	0.0328261
AOC2,AOC3,PSME3	48.1019	69.5446	52.2358	74.3888
AOC4P	0.0358267	0.0796753	0.0614212	0.157872
AOX1	3.50747	5.96801	12.0084	19.1058
AOX2P	0	0.00634575	0	0.0141681
AP1AR	12.7094	14.336	12.472	13.623
AP1B1	31.442	27.2311	30.6611	28.1359
AP1B1P1	0	0	0	0.0375368
AP1G1	16.5302	24.7333	16.9284	27.2858
AP1G2	23.3324	19.5803	22.2627	18.3454
AP1M1	29.2113	21.478	30.1901	21.7609
AP1M2,CDKN2D	22.1517	29.1242	37.9691	57.8388
AP1S1	107.918	93.2758	124.019	109.397
AP1S2	0.726434	1.41607	0.705893	0.918931
AP1S2	13.8921	21.3414	15.1034	20.5158
AP1S3	2.15766	3.18523	2.84727	3.46333
AP2A1	52.5485	39.8392	48.9754	38.4468
AP2A2	13.6589	12.0836	13.1602	12.4138
AP2B1	53.6404	52.824	59.2386	57.0125
AP2M1	225.387	174.691	230.047	195.593
AP2S1,SLC1A5	194.086	222.512	220.829	255.106
AP3B1	14.165	15.6466	15.3636	15.7971
AP3B2	0.0246788	0.0114471	0.129609	0.28623
AP3B2	1.36081	0.699183	0.493281	0.411222
AP3D1	27.0416	25.084	28.0906	29.0493
AP3M1	18.2976	21.1955	19.0128	18.1119
AP3M2	9.00326	8.89035	8.34465	6.08319
AP3S1	76.3885	131.481	93.3561	174.734
AP3S2,C15orf38,C15orf38-AP3S2	16.8998	10.5959	16.2013	10.3346
AP4B1	6.71941	3.42267	8.71883	3.96761
AP4B1-AS1	0.347122	0.286634	0.335481	0.237172
AP4E1	3.88507	4.61864	4.51441	4.63455
AP4M1	11.8472	3.35229	10.0595	4.61398
AP4S1	1.39987	2.23389	1.28579	1.85436
AP5B1	8.99814	7.46856	8.09336	5.12503
AP5M1	19.6033	25.4817	19.9766	24.9266
AP5S1	2.99984	1.7479	4.20846	1.98303
AP5Z1	9.38885	23.2246	9.43407	22.8255
APAF1	2.60539	2.80755	2.69682	2.13591
APBA1	0.658911	0.435279	0.695796	0.485932
APBA2	8.56055	7.02317	7.65286	6.423
APBA3	6.39257	4.53381	5.36536	3.99006
APBB1	19.8157	24.5372	22.593	28.9384
APBB1IP	0	0	0.0202994	0
APBB2	15.8659	9.74204	13.7721	8.27502
APBB3,SRA1	20.2152	22.5421	18.3852	27.8787
APC	4.66458	4.98454	4.59666	3.49979
APC2	1.32461	1.1582	1.22941	1.10478
APCDD1	0	0	0	0
APCDD1L	1.33213	0.350789	1.68134	0.3924
APCDD1L-AS1	34.6063	21.2114	25.972	24.3315
APCS	0.0302104	0	0	0
APEH	44.2383	31.4206	48.5698	39.2356
APELA	0	0	0	0
APEX1	154.936	109.025	186.225	126.831
APEX2	34.1131	24.9157	34.8982	26.1537
APH1A	63.4291	80.0847	60.224	74.9498
APH1B	5.96698	4.13009	7.02723	3.2626
API5	37.4591	52.3269	39.8506	52.279
APIP	18.7259	13.721	19.2965	16.9525
APITD1,APITD1-CORT,CORT	19.0102	16.3917	22.0973	19.8375
APLF	1.13279	1.05225	1.18573	1.06746
APLN	0.0517623	0.0099153	0.091145	0.00825745
APLNR	0.0924886	0.0210512	0.0649816	0.0133167
APLP1	46.3274	34.292	33.4616	29.5411
APLP2	157.472	146.736	139.619	132.879
APMAP	58.0178	52.7007	62.8145	62.16
APOA1	0.21981	0.275502	0.139648	0.468475
APOA1BP	96.8586	85.9777	95.0736	85.1492
APOA2	0	0	0	0
APOA4	0.0174764	0.0354522	0	0
APOA5	0.0261604	0	0	0.0138288
APOB	0	0.0037783	0	0
APOBEC1	0	0	0	0
APOBEC2	0.0887486	0.0467591	0.0191243	0.0328437
APOBEC3A,APOBEC3A_B,APOBEC3B,APOBEC3F	39.6605	44.3225	54.0055	69.9423
APOBEC3B-AS1	0.30374	0.332994	0.90536	2.3352
APOBEC3C	60.0275	38.0079	58.4937	41.088
APOBEC3D	0.890537	0.889871	1.20969	0.880856
APOBEC3F	1.22913	0.223673	0.834568	0.101646
APOBEC3G	0.135762	0.0136872	0.167685	0.0295314
APOBEC3H	1.0518	0.9086	1.21739	0.7617
APOBEC4	0	0	0.0106865	0
APOBR	0.0123532	0.0062417	0.0122448	0
APOC1	0	0	0	0
APOC1P1	0	0	0	0
APOC2,APOC4,APOC4-APOC2	0.0409732	0	0.0998885	0.0439011
APOC3	0	0	0	0
APOD	1.27664	0.901743	0.824776	0.904886
APOE,TOMM40	68.0652	115.543	69.0334	118.094
APOF	0.0148148	0	0	0
APOH	0	0	0	0
APOL1	8.93548	3.83534	9.98553	3.54024
APOL2	12.0848	7.18605	15.4276	8.13914
APOL3	0.498773	0.158998	0.842982	0.161742
APOL4	0.327304	0.0618515	0.211899	0.0401563
APOL5	0	0.0240054	0	0.0189589
APOL6	1.19206	0.795802	1.14909	0.702436
APOLD1	3.00157	1.19457	3.02702	1.11899
APOM	0.713252	0.509273	0.289415	0.705194
APOM	0	0	0	0
APOM	0	0	0	0
APOM	0	0	0	0
APOM	0	0	0	0
APOM	0	0	0	0
APOM	0	0	0	0
APOO	11.4132	9.97167	9.33122	12.0203
APOOL	7.68857	9.55265	9.15199	10.4788
APOOP5	0	0	0	0
APOPT1	16.9726	23.2264	20.3589	27.294
APP	216.642	212.002	212.451	207.825
APPBP2	15.1116	18.8414	14.9535	18.3169
APPL1	13.0857	15.0712	11.8007	11.5474
APPL1	0.434438	0.443972	0.439368	0.289569
APPL2	10.763	5.2468	10.4362	6.12518
APRT	61.1953	43.834	65.3155	61.2996
APTR	2.62964	3.3481	3.16852	3.55581
APTX	13.2875	12.8035	16.7381	16.6761
AQP1	6.0611	2.8769	8.26942	4.55681
AQP10	0	0	0	0.0154726
AQP11	2.04311	1.66245	2.54533	1.85147
AQP11	0	0.168272	0	0.0529625
AQP12A	0	0	0	0
AQP12B	0.0242629	0	0	0
AQP2	0.00564605	0	0.00552965	0.0062997
AQP3,NOL6,SUGT1P1	17.7838	29.1009	19.0198	28.4798
AQP4	0	0	0	0
AQP4-AS1	0	0	0	0
AQP5	0.0135861	0	0.0134511	0.0303167
AQP6	0.0908913	0.0395817	0.0648625	0.16088
AQP7	0.0418537	0	0.0411516	0
AQP7P1	0.141518	0.19807	0.105219	0.200875
AQP7P3	0.089859	1.07938	0.31146	0.70044
AQP8	0	0	0.0392516	0.0438634
AQP9	0	0	0	0.0088415
AQPEP	0.0456293	0.103576	0.0834596	0.299831
AQR	13.9242	14.8032	14.8905	13.7938
AR	2.12559	0.754544	2.0572	0.489853
ARAF	36.5731	34.1457	38.5586	37.3939
ARAF	0.095105	0.101282	0	0.159296
ARAP1	1.73977	0.627267	1.35377	0.642889
ARAP1	13.8252	13.1406	12.4222	11.5577
ARAP2	2.89343	19.5462	3.0258	24.4948
ARAP3,FCHSD1	14.2253	17.1403	13.2716	17.9259
ARC	9.82246	80.0603	11.3852	224.016
ARCN1	35.7884	57.0433	35.6869	57.8604
AREG	0.246281	1.55204	0.672364	2.88697
AREG	0	0	0	0.112778
AREL1	18.3389	12.8195	18.4099	11.8006
ARF1	131.783	163.498	128.911	179.486
ARF3	78.7255	56.5244	79.825	61.1225
ARF4	106.083	210.755	125.176	295.459
ARF5	91.9156	76.0724	83.2035	82.3703
ARF6	31.4144	51.2769	31.2084	56.8296
ARFGAP1	57.6265	58.9947	59.4171	64.1889
ARFGAP2,PACSIN3	53.9943	32.2465	60.0067	37.8124
ARFGAP3	22.3803	21.027	22.6829	20.8758
ARFGEF1	10.2475	17.2569	10.4525	16.4029
ARFGEF2	7.24357	10.1029	7.28668	7.80632
ARFIP1	12.6526	16.6246	12.1239	16.3995
ARFIP2	17.1872	27.705	19.0413	28.7012
ARFRP1	6.56334	4.74385	6.03429	3.77129
ARG1	0	0	0	0
ARG2	21.3806	16.04	22.4721	20.5876
ARGFX	0	0	0	0
ARGFXP2	0.0218682	0.0666425	0.0704743	0.0232102
ARGLU1	44.4432	54.3469	39.5931	54.2954
ARHGAP1	25.2138	15.4405	23.3224	14.3533
ARHGAP10	7.32386	13.1642	8.16551	18.5775
ARHGAP11A,SCG5	26.1372	36.4249	33.8092	47.33
ARHGAP11B,LOC100288637	11.0083	12.0636	10.5628	12.7142
ARHGAP12	10.4559	14.2222	9.05037	11.7614
ARHGAP15	0.0707795	0.138621	0.0948418	0.0454004
ARHGAP17	15.4855	22.1299	15.8791	23.8152
ARHGAP18	3.49111	1.08657	2.98789	1.94173
ARHGAP19,ARHGAP19-SLIT1,SLIT1	2.7387	2.77665	3.11556	4.02475
ARHGAP20	0.262273	0.209151	0.411367	0.324353
ARHGAP21	25.4836	33.187	23.3651	31.9976
ARHGAP22	0.316591	0.089392	0.287964	0.038198
ARHGAP23	15.1428	39.9403	17.4742	43.3171
ARHGAP24	0.586774	0.424523	0.548031	0.307765
ARHGAP25	1.12727	1.47867	1.1503	1.61233
ARHGAP26	1.63451	4.31473	2.09281	5.3385
ARHGAP26-AS1	0	0	0	0
ARHGAP27	0	0	0	0
ARHGAP27,MIR4315-2,PLEKHM1	3.72391	12.8697	3.71113	12.4413
ARHGAP28	1.66633	0.690012	2.17626	0.979288
ARHGAP29	23.1371	28.3026	25.3276	28.3361
ARHGAP30,USF1	10.5297	8.98232	11.8812	11.1637
ARHGAP31	6.69048	5.92305	5.46983	4.08061
ARHGAP31	0.909876	1.3919	1.1804	1.30613
ARHGAP32	3.87854	7.05753	3.09497	7.15805
ARHGAP33	25.8025	13.6474	20.0686	12.4503
ARHGAP35	15.728	13.6178	12.0659	8.8089
ARHGAP36	0.610197	0.654524	0.0913294	0.113704
ARHGAP39,C8orf82,LRRC24	73.3641	52.8135	65.8354	47.2882
ARHGAP4	0.547535	0.419181	0.453029	0.340933
ARHGAP40	0.0254981	0	0.0187621	0.0188873
ARHGAP42	0.0295928	0.219746	0.047686	1.03674
ARHGAP42,TMEM133	3.35116	4.86201	2.92823	2.57112
ARHGAP44	2.77007	1.44423	1.81319	1.13214
ARHGAP5	12.1536	19.5934	10.5501	16.7116
ARHGAP5-AS1	6.59754	4.28928	4.73635	3.71009
ARHGAP6	0.429728	0.314083	0.4383	0.236129
ARHGAP8,PRR5,PRR5-ARHGAP8	14.3845	10.7124	13.4651	8.88881
ARHGAP9	0.164892	0.123881	0.369538	0.179344
ARHGDIA	308.784	299.144	320.105	334.042
ARHGDIB	2.60293	2.25347	6.21487	4.89849
ARHGDIG,PDIA2	1.10494	1.25316	1.16143	1.126
ARHGEF1	25.602	17.5923	27.9587	21.9094
ARHGEF1	3.91585	5.61401	3.77061	4.99284
ARHGEF10	6.81944	9.07575	6.63109	10.7627
ARHGEF10L	6.57038	5.47788	6.68062	4.54267
ARHGEF11	7.37115	9.23727	6.47784	9.47798
ARHGEF12	13.365	13.9792	11.0139	10.6187
ARHGEF15	0	0	0	0
ARHGEF16	2.19976	2.46163	2.33053	3.27369
ARHGEF17	14.9294	11.6757	14.7036	9.73783
ARHGEF18	13.8648	19.9279	15.1102	26.063
ARHGEF19	9.65347	4.25075	9.76555	4.65261
ARHGEF2	22.1538	67.7035	21.8932	64.0434
ARHGEF25,SLC26A10	21.9977	17.4847	19.0797	16.7667
ARHGEF26	5.4895	7.18191	4.71596	4.16758
ARHGEF26-AS1	0	0.0747195	0.0274489	0.0518495
ARHGEF28	1.09003	2.34138	2.37261	3.12099
ARHGEF3	13.4781	8.13706	8.83353	6.66969
ARHGEF33	1.18139	0.960028	1.03351	1.01588
ARHGEF34P,OR2A7	0.119231	0.069308	0.0839164	0.0919226
ARHGEF35	1.28247	2.08712	1.92766	2.86688
ARHGEF37	0.33468	0.136457	0.266923	0.142874
ARHGEF38	0	0.0114421	0	0.0189589
ARHGEF38-IT1	0	0	0	0
ARHGEF39	9.78766	2.92218	10.7663	3.63651
ARHGEF3-AS1	0	0	0	0
ARHGEF4	1.53674	1.1827	0.360269	0.430661
ARHGEF40	27.8877	23.3056	26.7995	23.2352
ARHGEF5	0.118556	0.10227	0.0813242	0.177168
ARHGEF6	0.907293	0.419278	0.803514	0.449265
ARHGEF7	9.98213	14.6131	9.29652	13.0893
ARHGEF7	0.458942	1.32685	0.282577	1.03233
ARHGEF7-AS1,LOC101060553	0.0925045	0.0328944	0.068297	0.043554
ARHGEF9	4.62419	3.47616	4.51823	4.25169
ARHGEF9-IT1	0	0	0	0
ARID1A	21.8321	26.9903	20.3113	30.6307
ARID1B	11.4989	14.2975	9.78658	10.634
ARID2	7.33488	10.1417	6.52548	8.20226
ARID3A	6.32871	7.78324	6.46098	8.65296
ARID3B	3.22699	8.03636	3.01497	16.851
ARID3C	0	0	0.0209066	0.089793
ARID4A,TOMM20L	7.04423	9.38718	6.34822	8.92638
ARID4B	6.8335	14.5587	6.58681	16.1451
ARID5A	7.86074	16.5543	10.7121	24.9282
ARID5B	12.9849	32.3717	14.138	79.5312
ARIH1	11.1484	20.6542	9.89959	20.9211
ARIH2	25.9359	28.2792	26.3808	31.5098
ARIH2OS	0.444371	0.255315	0.527649	0.29089
ARL1	10.6546	12.702	12.5704	15.0706
ARL10	3.46189	2.00821	2.45217	0.734865
ARL11	0	0.008431	0.0123543	0
ARL13A	0	0.0444741	0	0
ARL13B	6.41837	12.6099	5.91401	15.1055
ARL14	1.13244	7.0107	2.02311	51.5502
ARL14EP	9.31782	13.1944	10.8362	14.1715
ARL14EPL	0.00988423	1.90217	0.405419	7.50376
ARL15	6.76633	6.03168	7.35793	4.59411
ARL16	20.3186	29.063	24.5826	29.7145
ARL17A	1.03467	0.744093	1.19644	1.46905
ARL17A	2.00605	1.19454	2.0509	1.48232
ARL17A	0	0	0	0
ARL17A	0	0	0	0
ARL17A	0	0	0	0
ARL17A,ARL17B	1.77786	1.00774	1.56807	0.644524
ARL17A,ARL17B	0	0	0	0
ARL2,ARL2-SNX15,SNX15	74.4535	53.7661	80.9957	65.7505
ARL2BP	23.2021	28.8305	25.9173	26.1441
ARL3	8.00146	5.66461	7.76141	6.72792
ARL4A	9.79458	23.2508	10.0502	24.7527
ARL4C	23.2736	28.4388	22.9246	22.2789
ARL4D	7.04414	3.12854	6.43839	3.94762
ARL5A	22.9243	35.7709	25.1234	36.5116
ARL5B	9.08853	24.9319	9.47734	27.9967
ARL5C	0.260352	0.0285934	0.334676	0.04075
ARL6	2.74566	2.8423	3.12874	3.3041
ARL6IP1	88.0927	84.8029	116.953	119.244
ARL6IP4,OGFOD2	69.8239	67.9798	75.6581	84.9611
ARL6IP5	22.4654	18.2167	25.9433	17.7274
ARL6IP6	14.5733	11.9749	14.3433	13.2864
ARL8A	16.8918	26.5623	14.7751	23.1996
ARL8B	43.666	106.489	45.2985	101.195
ARL9,SRP72	49.3124	58.1142	54.3375	61.2888
ARMC1	19.736	12.362	22.081	12.7154
ARMC10	20.7218	31.0099	23.1073	31.8732
ARMC12	0.317826	0.298474	0.280378	0.227414
ARMC2	1.51136	0.638238	1.86018	0.692573
ARMC2-AS1	0	0	0.0412961	0
ARMC3	0.0576687	0.029136	0.101891	0.0214498
ARMC4	2.46741	1.1204	2.06426	0.751146
ARMC5	3.62306	3.66775	4.03362	5.08521
ARMC6	10.6578	9.74137	12.287	9.44421
ARMC7	12.4616	8.97767	10.5587	7.61098
ARMC8	12.2385	16.0226	11.3884	14.4919
ARMC8	0.489634	0.54261	0.453466	0.303898
ARMC8	0.456914	0.804881	0.261507	0.86182
ARMC9,B3GNT7	4.97066	2.87688	4.87603	3.09169
ARMCX1	5.22747	7.82298	6.4526	10.4983
ARMCX2	36.6779	31.0246	40.1269	30.0921
ARMCX3	10.2753	25.2599	12.0692	28.109
ARMCX4	1.1794	0.890067	1.39497	1.40573
ARMCX5,ARMCX5-GPRASP2,BHLHB9,GPRASP2	16.9856	15.0649	16.9277	13.6083
ARMCX6	33.3942	39.8852	37.2501	40.5165
ARMS2	0.0361697	0.0365055	0	0
ARNT,CTSK	16.0027	14.3956	13.7844	11.2194
ARNT2	0.0291855	0.210673	0.0467556	1.02318
ARNT2,MIR5572	3.39806	2.30168	2.43398	1.60164
ARNTL	9.15921	21.3131	9.45994	20.7221
ARNTL2,SMCO2	10.1727	7.51112	10.7289	7.81633
ARNTL2-AS1	0	0	0	0.0371645
ARPC1A	106.302	67.1976	123.708	85.968
ARPC1B	114.784	107.234	119.296	113.43
ARPC2	203.833	256.398	208.327	285.07
ARPC3	116.191	137.685	143.919	175.732
ARPC4,ARPC4-TTLL3,TTLL3	63.783	52.4432	61.8768	60.3211
ARPC5	93.9181	56.1173	97.864	56.6082
ARPC5L	51.873	81.0414	61.3772	88.044
ARPP19	19.5739	24.5023	16.7273	21.5271
ARPP21	0	0.0579072	0.117084	0.0369107
ARR3	0.2942	0.273505	0.176151	0.178796
ARRB1	4.8283	2.45385	5.44691	2.42764
ARRB2	15.4227	13.735	17.0078	15.5901
ARRDC1	7.19451	3.90094	6.39063	3.74294
ARRDC2	7.91176	10.7772	5.7328	9.128
ARRDC3	4.54138	7.076	3.97935	3.53999
ARRDC3-AS1	0.164627	0.172089	0.181191	0.0211286
ARRDC4	1.3365	5.49033	1.36376	5.02916
ARRDC5	0	0	0	0
ARSA	15.5913	9.8445	12.8919	7.71752
ARSB	4.37436	2.76722	4.42898	2.66472
ARSD	0.0762677	0.0300742	0.0398451	0.024982
ARSE	0.165147	0.0416697	0.0869824	0.049021
ARSF	0	0	0.0139763	0
ARSG	1.52671	2.5061	0.933389	1.4995
ARSH	0	0	0	0
ARSI	7.40565	2.92857	4.02084	2.11634
ARSJ	13.6596	19.9186	10.6898	13.0708
ARSK	3.71882	1.99277	2.99432	1.4334
ART1	0	0	0.0245833	0
ART3	0	0.022485	0	0.01777
ART4	0	0	0	0
ART5	1.42915	0.441706	0.633544	0.16501
ARTN	0.193384	0.0280385	0.376348	0.0463029
ARV1	5.07264	6.65199	6.09653	7.18515
ARVCF	10.3068	11.9737	12.3016	11.4671
ARX	0	0	0.00821	0
AS3MT,C10orf32,C10orf32-ASMT	3.68983	6.0577	4.83171	6.91064
ASAH1	24.7669	26.0795	23.5516	22.6581
ASAH2	0.569022	1.25873	0.501307	0.946816
ASAH2B	1.49484	1.79791	1.82386	1.55549
ASAP1	23.0258	64.3994	19.7659	62.9467
ASAP1-IT1	0	0	0	0.0247934
ASAP1-IT2	0	0.0978594	0	0.120501
ASAP2	2.65147	3.18276	2.88966	4.71898
ASAP3	11.2709	3.38355	8.6369	2.88461
ASB1	7.09122	13.1587	6.86537	15.7815
ASB10	0	0	0	0
ASB11	0	0	0	0
ASB12	0.263082	0.135884	0.0448957	0.0658149
ASB13	3.35912	1.16575	2.67796	1.06537
ASB14	0.244952	0.265149	0.145472	0.228977
ASB15	0	0.0284812	0	0
ASB16	2.14279	0.527254	1.80982	0.61157
ASB16-AS1	13.7929	3.76374	14.3939	3.8245
ASB17	0	0.034873	0	0
ASB18	0	0	0	0.0203
ASB2	0	0.104668	0.0107616	0.114767
ASB3,GPR75,GPR75-ASB3,MIR3682	9.58695	18.075	8.93893	21.3149
ASB4	0.028797	0.0144697	0.0212917	0
ASB5	0.0235964	0.00792075	0.0698675	0.140681
ASB6	10.73	12.7639	11.0779	14.1613
ASB7	4.95565	6.21455	4.63488	6.40543
ASB8	7.67693	6.38281	7.8117	6.1964
ASB9	0.658797	0.203311	1.02796	0.781713
ASB9P1	0	0	0	0
ASCC1,SPOCK2	13.4488	9.7159	14.5763	10.5113
ASCC2	8.14085	6.85296	9.61102	8.77252
ASCC3	10.3407	15.5187	10.7622	16.0651
ASCL1	0.487824	0.140638	0.303094	0.117289
ASCL2	0.0401703	0.0678165	0	0
ASCL3	0.096384	0.0641565	0.0596125	0.099216
ASCL4	0.0107375	0	0	0
ASCL5	0.236243	0.115853	0.0759848	0.0584268
ASF1A	25.1268	29.4091	25.373	26.6322
ASF1B	32.6904	14.9733	35.1865	18.6512
ASGR1	2.43605	4.46454	2.87136	7.27912
ASGR2	0	0.0188522	0.0462082	0.0232463
ASH1L,MIR555	12.4688	23.7299	12.0067	25.5567
ASH1L-AS1	1.46189	1.10759	1.45982	0.990123
ASH2L	26.1775	13.2537	28.1425	16.0326
ASIC1	10.319	4.97045	7.67859	4.36304
ASIC2	0	0	0.0806307	0.0680145
ASIC4,GMPPA	31.4474	20.2094	36.3013	25.7698
ASIC5	0.0448812	0	0	0
ASIP	0.194193	0.357912	0.248393	0.298408
ASL	16.3772	9.46227	16.2925	12.7775
ASMTL	0	0	0	0
ASMTL	0	0	0	0
ASMTL-AS1	0	0	0	0
ASMTL-AS1	0	0	0	0
ASNA1	49.0468	42.1222	49.6314	50.0537
ASNS	34.4858	35.4693	48.8244	47.0044
ASNSD1	20.9214	19.1509	24.0155	20.2709
ASPA	0.134435	0.0451528	0.142034	0.0422875
ASPDH,JOSD2	12.1672	8.34054	12.0554	7.75833
ASPG	0	0	0	0
ASPH	52.1984	34.1692	62.1259	42.1621
ASPHD1	7.27691	10.9739	8.55771	14.1849
ASPHD2	8.57958	14.0972	7.86784	13.2212
ASPM	9.38279	8.62706	12.1296	12.0266
ASPN	0	0	0.0104796	0
ASPRV1,PCBP1-AS1	6.98606	8.15882	5.95062	6.71015
ASPSCR1	13.127	8.09591	15.1669	8.76657
ASRGL1	3.75921	4.30194	4.58513	4.43139
ASS1	26.7413	24.7368	24.5951	24.7936
ASTE1	4.23597	3.20213	4.1528	2.90867
ASTL	0.106925	0.951235	0.0783185	1.97356
ASTN1	3.90395	2.54065	3.84635	2.72635
ASTN2	10.0708	6.36444	9.03039	6.54934
ASUN	21.4766	24.8141	25.4291	34.1671
ASXL1	31.6041	35.0241	34.2927	45.3397
ASXL2	8.75262	18.5923	8.40211	15.5641
ASXL3	0.114334	0.0151515	0.155826	0.0503365
ASZ1	0	0	0	0
ATAD1	11.531	20.8622	11.4528	21.1976
ATAD2	51.7841	54.8785	48.3326	54.005
ATAD2B	3.05306	5.60574	2.57865	5.38525
ATAD3A	14.1468	13.7492	16.5648	15.4576
ATAD3A	0.160212	0.19326	0.076961	0.201777
ATAD3B,ATAD3C	8.62603	11.6559	9.7131	14.2737
ATAD5	6.17558	5.33108	5.2136	3.60941
ATAT1	0	0	0	0
ATAT1	0	0	0	0
ATAT1	0	0	0	0
ATAT1	0	0	0	0
ATAT1	0	0	0	0
ATAT1	0	0	0	0
ATAT1,C6orf136	17.1667	11.9531	15.3019	10.7085
ATCAY	0.197084	0.115273	0.142232	0.136179
ATCAY	1.56906	1.51433	2.48247	1.99038
ATE1	3.89138	5.48976	3.80118	5.3026
ATE1-AS1	0.117033	0.10788	0.0649221	0.157548
ATF1	19.5315	38.9649	17.6332	45.8039
ATF2,CHN1	24.4646	22.8832	15.6886	23.4419
ATF3	3.63354	60.8022	6.83599	115.145
ATF4	268.058	623.491	351.759	924.909
ATF5,MIR4751	16.2618	35.0595	27.4527	51.6966
ATF6	21.7684	33.2873	22.0149	34.5116
ATF6B	47.2191	34.4954	40.7525	28.4643
ATF6B	0	0	0	0
ATF6B	0	0	0	0
ATF6B	0	0	0	0
ATF7	0	0	0	0
ATF7,NPFF	10.1482	12.9426	10.8784	11.5867
ATF7IP	14.757	13.6877	13.7286	10.0379
ATF7IP2	6.85864	4.00293	7.22909	5.82452
ATG10	2.92386	1.67949	2.32085	1.428
ATG101	25.3896	62.2669	28.723	88.1789
ATG12	9.7578	30.3751	11.2125	40.4578
ATG13	14.3029	12.3387	14.8692	14.5596
ATG14	5.09273	6.38011	5.71958	6.91956
ATG16L1,SCARNA5	6.03749	7.70764	7.41602	8.54827
ATG16L2	5.21779	2.72844	4.89185	2.48231
ATG2A	5.5651	6.29197	4.98149	7.04656
ATG2B	1.80004	3.56995	1.53295	2.28475
ATG3	47.0459	91.2612	52.6796	106.403
ATG4A	2.16237	1.86001	2.34566	2.24724
ATG4B	15.4981	13.7656	14.5006	15.9223
ATG4C	7.03055	5.41696	6.75458	4.60615
ATG4D	9.13986	11.6935	8.92611	10.4568
ATG5	11.3215	12.2908	10.0652	13.4008
ATG7,HRH1	12.606	21.6999	13.9912	23.586
ATG9B	0.13579	0.0506725	0.0552876	0.114344
ATHL1	19.2696	13.688	15.0603	11.6697
ATIC	63.5499	48.3481	73.5179	61.5489
ATL1	4.56125	3.38018	4.63799	2.30898
ATL2	20.4833	32.3102	23.4004	33.1957
ATL3	8.83283	4.02056	10.8605	4.95777
ATM	6.44662	7.24212	6.23618	5.81369
ATMIN	23.8004	20.2011	23.9032	17.4657
ATN1,C12orf57,ENO2,LRRC23	365.474	417.015	297.261	331.258
ATOH1	0.0253236	0	0	0
ATOH7	0.319326	0.0677505	0.281843	0.0178123
ATOH8	0.0394765	0.0278204	0.00876857	0.00847405
ATOX1	117.293	113.215	127.448	158.191
ATP10A	0.0467557	0.0390636	0.295826	0.0931957
ATP10B	0.0181468	0.029575	0.00299331	0
ATP10D	2.90397	4.24215	2.8456	3.80884
ATP11A	9.06036	10.0873	7.70985	6.09898
ATP11A	1.27232	0.414094	0.834871	0.265769
ATP11A-AS1	0.0120842	0.0395482	0	0.0391881
ATP11AUN	0	0	0	0
ATP11B	15.2029	22.0645	11.7618	14.2122
ATP11C	4.9392	6.40722	4.46101	4.25513
ATP12A	0.0063863	0.00636025	0.0156686	0.0135724
ATP13A1	6.28749	5.85901	5.8875	5.67367
ATP13A2	22.1253	14.2432	21.8594	15.637
ATP13A3	20.3783	63.0269	20.3787	56.5656
ATP13A4	0.0273752	0	0.0365252	0.0058748
ATP13A5	0.0776256	0.0434035	0	0.0289505
ATP1A1	139.32	190.581	149.955	202.269
ATP1A1-AS1	3.19521	2.69693	3.74139	5.82906
ATP1A2	0.0255617	0.0484857	0.0923093	0.0899829
ATP1A3	1.38815	1.94332	2.01506	3.10436
ATP1A4	0	0	0	0
ATP1B1	64.6806	70.7745	56.7215	67.9969
ATP1B2	0.920716	0.364851	0.526066	0.378874
ATP1B3	52.0354	58.1807	48.6048	70.7357
ATP1B4	0	0	0.00482057	0.010743
ATP2A1,SH2B1	26.0405	21.9192	19.2129	17.3173
ATP2A2	29.3297	35.0341	31.8208	41.7097
ATP2A3	2.56436	0.725197	1.10691	0.435106
ATP2B1	8.12843	13.5524	7.32368	11.4213
ATP2B2	0.0544483	0.0277936	0.0127816	0.028969
ATP2B3	0.0968645	0.0350061	0.140269	0.0352987
ATP2B4	6.76633	2.91883	7.05219	2.91276
ATP2C1	24.87	24.2151	26.5102	23.8537
ATP2C2	0.649151	0.780996	0.546426	0.868755
ATP2C2	0.77158	0.277182	0.515143	0.458953
ATP4A	0.0066834	0	0.0130896	0.0142235
ATP4B	0	0.0172233	0	0
ATP5A1	142.969	114.208	155.518	126.033
ATP5B	242.195	220.456	275.812	262.584
ATP5C1	98.5129	101.371	114.97	119.424
ATP5D	69.7011	50.928	63.7289	55.541
ATP5E,SLMO2,SLMO2-ATP5E	558.53	549.552	656.072	795.829
ATP5EP2	0	0.127426	0	0
ATP5F1	94.051	107.738	119.867	145.402
ATP5G1	97.3398	80.2499	130.99	122.665
ATP5G2	251.163	161.007	281.992	234.227
ATP5G3	32.9145	32.0915	34.6303	37.2554
ATP5H	257.278	143.578	265.243	204.784
ATP5I	111.465	83.4549	127.517	122.206
ATP5J	104.537	92.9985	114.269	133.872
ATP5J2,ATP5J2-PTCD1,PTCD1	292.596	226.803	397.088	398.088
ATP5L	0.357726	1.00043	0.142713	0.375032
ATP5L	1.01292	1.18717	0.824298	0.751812
ATP5L,UBE4A	60.0141	62.0604	72.529	92.4627
ATP5L2	0	0	0	0
ATP5O	127.732	130.112	138.726	139.482
ATP5S	5.03885	2.47656	5.51197	2.64555
ATP5SL	34.6482	34.9954	39.5696	43.159
ATP6AP1	85.2014	92.3661	73.6701	83.6715
ATP6AP1L	1.3789	0.335596	1.04089	0.341573
ATP6AP2	51.3982	46.4525	46.8325	45.8602
ATP6V0A1,MIR5010	1.162	0.199858	0.949831	0.389889
ATP6V0A2,TCTN2	12.5531	8.54705	9.00926	6.60173
ATP6V0A4	0.383025	0.395669	0.793542	0.869366
ATP6V0B	69.6736	143.762	71.1482	143.654
ATP6V0C	212.815	343.959	188.134	303.693
ATP6V0CP3	0	0	0	0
ATP6V0D1	32.6598	62.5935	36.1627	69.5182
ATP6V0D2	0.092262	0.182331	0.128941	0.0880399
ATP6V0E1	120.28	215.572	122.201	199.132
ATP6V0E2	5.30063	1.75786	4.07873	2.493
ATP6V0E2-AS1	0.170517	0.073035	0.168843	0.133751
ATP6V1A	12.0558	16.6057	12.6806	11.9989
ATP6V1B1	0.0639687	0.0257286	0.0283719	0
ATP6V1B2	20.4166	58.7254	24.6448	66.9728
ATP6V1C1	7.661	31.4962	8.52858	30.9209
ATP6V1C2	0.768045	0.467059	1.01255	0.687804
ATP6V1C2	2.88415	2.46909	3.26661	3.13443
ATP6V1D	45.2473	90.771	52.6183	117.1
ATP6V1E1	51.2666	86.6714	54.4173	81.1765
ATP6V1E2	3.49447	3.17003	4.02644	4.41694
ATP6V1F,FLNC,LOC100130705	109.134	185.548	131.996	397.854
ATP6V1G1	38.1136	76.2963	39.7197	83.1017
ATP6V1G2,ATP6V1G2-DDX39B,DDX39B	188.779	290.076	196.202	340.493
ATP6V1G2,ATP6V1G2-DDX39B,DDX39B	0	0	0	0
ATP6V1G2,ATP6V1G2-DDX39B,DDX39B	0	0	0	0
ATP6V1G2,ATP6V1G2-DDX39B,DDX39B	0	0	0	0
ATP6V1G2,ATP6V1G2-DDX39B,DDX39B	0	0	0	0
ATP6V1G2,ATP6V1G2-DDX39B,DDX39B	0	0	0	0
ATP6V1G2,ATP6V1G2-DDX39B,DDX39B	0	0	0	0
ATP6V1G3	0.451961	0.0667015	0.235127	0.0515065
ATP6V1H	14.949	29.4299	15.8222	27.727
ATP7A	2.61646	4.71745	2.01055	2.61502
ATP7B	1.71998	1.99797	1.41356	1.22106
ATP8A1	1.54581	1.3804	1.47047	0.813893
ATP8A2	0.941041	0.96385	1.28168	1.14383
ATP8B1	0.0546037	0.00915448	0.0433375	0.0344762
ATP8B1,LOC100505549	4.49234	5.55215	4.81298	4.79148
ATP8B2	16.1007	20.8257	14.0304	18.5047
ATP8B3	4.87032	2.09051	6.0702	3.60472
ATP8B4	0.0543291	0.0366233	0.177058	0.0990808
ATP8B5P	0.0096853	0.0129364	0.0164874	0.0107431
ATP9A	15.281	23.483	11.1902	13.7029
ATP9B	3.72794	5.06893	3.57024	4.84976
ATPAF1	27.8694	23.6251	31.8091	27.5706
ATPAF2	7.12898	4.33164	8.14227	5.63483
ATPIF1	105.799	115.409	126.418	147.978
ATR	5.6268	5.28434	5.66742	5.22445
ATRAID,CAD	111.851	80.2604	112.203	90.5556
ATRIP,TREX1	12.3497	3.45145	13.2651	3.92606
ATRN	13.2546	11.8564	11.7569	8.78877
ATRNL1	1.84148	0.972799	1.22763	1.10458
ATRX	28.1608	21.6143	24.1057	19.0594
ATXN1	1.05976	0.744992	0.657624	0.630979
ATXN1	8.91526	12.3151	6.88201	9.0161
ATXN10	20.3183	11.3379	21.9165	13.8435
ATXN1L	9.36992	12.706	9.02088	11.5094
ATXN2	18.4158	40.2546	16.9187	32.1704
ATXN2L	69.0496	109.456	65.8868	106.882
ATXN3,TRIP11	8.56666	8.81266	9.47374	10.1346
ATXN3L	0	0	0	0
ATXN7,PSMD6-AS2	7.51154	14.1559	7.35019	17.3089
ATXN7L1	2.53604	2.26176	2.90062	2.00884
ATXN7L2	7.68238	13.2197	9.09695	16.7552
ATXN7L3	33.2287	33.274	30.6855	33.9814
ATXN7L3B	23.16	20.7675	23.1791	17.7995
ATXN8OS	0	0	0	0
AUH	11.4083	9.57556	10.6905	11.7584
AUNIP	9.09279	9.99948	9.72082	10.8811
AUP1	71.6614	105.059	83.631	124.254
AURKA	57.3783	48.989	80.7925	70.9692
AURKAIP1	76.2795	70.7274	80.144	76.0535
AURKAPS1,RAB3GAP2	5.20191	7.84476	5.47834	7.70219
AURKB	53.605	38.8276	60.51	50.232
AURKC	0.949037	0.794381	0.823805	0.97621
AUTS2	18.0709	16.1405	15.1636	11.6166
AVEN	4.60042	6.79391	7.64578	10.4025
AVIL	0.303526	0.174139	0.311067	0.314951
AVL9	8.08986	6.32947	8.71459	6.28646
AVL9	1.22924	1.17356	0.652325	0.662763
AVP	0	0	0	0
AVPI1	6.33197	31.5581	6.97023	24.1781
AVPR1A	0.00586317	0.00394528	0.00724475	0
AVPR1B	0.0141975	0.0142155	0	0
AVPR2	0.0471129	0.0740518	0.100387	0.146842
AWAT1	0	0	0	0
AWAT2	0	0	0.0113803	0
AXDND1	0.0351726	0.0609259	0.0624177	0.183972
AXIN1	11.7252	24.2294	11.6538	23.0478
AXIN2,CEP112	15.0145	11.7908	10.1259	9.40459
AXL	67.0616	129.252	89.4059	161.28
AZGP1	0	0	0	0.0227782
AZGP1P1	0	0.0227296	0	0
AZI2	16.007	13.7128	16.7727	16.6109
AZIN1	28.3073	45.5629	29.0832	47.5695
AZU1	0.0309994	0.166123	0	0.0989396
B2M	732.046	872.931	729.809	884.99
B3GALNT1	5.26942	5.23625	5.63333	4.84653
B3GALNT2	8.61182	21.547	8.77913	18.6875
B3GALT1	0.0561785	0	0.0473539	0.0366728
B3GALT2	0	0	0	0
B3GALT4	0	0	0	0
B3GALT4	0	0	0	0
B3GALT4	0	0	0	0
B3GALT4	0	0	0	0
B3GALT4	0	0	0	0
B3GALT5	0.390346	1.43019	0.31753	0.738638
B3GALT6	6.12507	1.54265	4.80288	1.67983
B3GALTL	5.52937	4.03814	5.72216	3.69266
B3GAT1	6.57065	4.92922	4.61665	4.77491
B3GAT2	0.669376	1.51745	1.22045	1.91968
B3GAT3	23.3234	14.9297	21.87	17.5185
B3GNT1,BRMS1	47.5983	32.7129	52.8028	41.9682
B3GNT2	10.1783	18.6015	10.6664	18.9064
B3GNT3	2.49592	0.75037	2.74096	0.797227
B3GNT4,LRRC43	1.1747	1.09109	1.12632	1.40789
B3GNT5	5.4561	8.91907	3.69154	6.95939
B3GNT6	0.0095422	0.050981	0.00934115	0.0423448
B3GNT8	0.0131918	0.0534465	0.0130616	0.114152
B3GNT9,TRADD	12.255	9.442	11.4304	8.94285
B3GNTL1	4.52996	3.35512	4.57524	4.70141
B4GALNT1,LOC101927583	35.3408	16.6305	22.9205	12.2787
B4GALNT2	0.128379	0.185359	0.282567	0.314049
B4GALNT3	6.40067	5.75075	3.58667	3.37712
B4GALNT4	20.9733	13.1084	15.2057	9.85452
B4GALT1	33.4364	32.1143	30.3102	25.9793
B4GALT1-AS1	0.323554	0.169069	0.603082	0.479304
B4GALT2,CCDC24	102.496	93.641	97.6414	95.5216
B4GALT3	18.5862	12.7844	19.9944	14.3734
B4GALT4	17.5972	22.6034	18.6521	26.5447
B4GALT5	40.6611	41.1215	29.0805	31.7315
B4GALT6	1.37049	2.24351	1.28895	2.2857
B4GALT7	15.5291	6.73962	13.4585	7.1943
B9D1	11.6474	4.04066	10.6389	5.18672
B9D2	0.29008	0.420273	0.19208	0.245136
B9D2	0.289857	0.357942	0.405868	0.288903
B9D2,TGFB1	129.658	166.537	109.249	138.134
BAALC	0.454543	0.284987	0.398555	0.31926
BAALC-AS1	0.165254	0.0421211	0.102464	0
BAALCOS	0	0	0	0
BAAT	0.132727	0.0871442	0.162742	0.273893
BABAM1	36.8272	30.1103	42.9318	40.4556
BACE1	4.25876	3.00913	4.68854	1.71603
BACE1-AS	1.0949	1.13032	1.47579	0.5585
BACE2	4.47757	3.60804	2.901	2.56485
BACH1,BACH1-IT2,GRIK1-AS2	8.49412	24.2028	8.42479	28.8068
BACH2	1.27927	2.72698	0.864233	3.17998
BAD	38.2607	44.2521	39.2773	44.1774
BAG1	6.609	14.2849	7.50744	17.7556
BAG2	23.4282	15.5652	28.3045	19.3293
BAG3	23.7433	36.8533	24.6657	49.6056
BAG4	9.35729	10.7668	8.96916	11.1692
BAG5	10.0463	13.3963	9.62395	12.6878
BAG6	72.1345	75.8477	67.4383	73.6305
BAG6	0	0	0	0
BAG6	0	0	0	0
BAG6	0	0	0	0
BAG6	0	0	0	0
BAG6	0	0	0	0
BAG6	0	0	0	0
BAGE,BAGE2,BAGE4,BAGE5,TPTE	12.6308	16.2299	13.9338	13.5857
BAHCC1	2.61423	1.34469	2.18119	0.922212
BAHD1	10.4721	16.7866	10.3109	17.2921
BAI1	30.6593	35.9352	25.7688	35.0851
BAI2	30.5692	24.2236	21.9959	19.0053
BAI3	0.452257	0.427011	0.537543	0.0821227
BAIAP2	18.0331	21.5645	23.9642	33.6255
BAIAP2-AS1	16.5353	8.89991	14.1166	6.98185
BAIAP2L1	50.6004	52.3203	47.1577	51.0727
BAIAP2L2	1.51926	1.1488	1.32859	1.46662
BAIAP2L2,SLC16A8	3.40926	1.88726	2.7519	1.36441
BAIAP3	3.15173	1.41331	2.16117	1.30985
BAK1	16.5635	28.6338	17.3417	35.4287
BAMBI	6.56047	2.72066	7.19144	3.98689
BANCR	0.0919525	0.275898	0.0448125	0.18874
BANF1	206.844	226.535	239.594	287.188
BANF2	0	0	0	0
BANK1	0.473695	0.0997685	0.668396	0.328377
BANP	6.34671	4.82094	6.09394	4.47036
BAP1	29.48	27.7973	29.3484	29.6086
BARD1	6.57926	4.66357	5.83132	3.67438
BARHL1	0	0.0174743	0	0.0722525
BARHL2	0	0	0	0.0377323
BARX1	0	0	0	0
BARX2	0.677719	0.556387	1.04545	0.552398
BASP1	0.117	0.0984729	0.271601	0.0884961
BASP1P1	0	0	0	0
BATF	0.0295179	0	0	0
BATF2	0.131325	0.449999	0.256418	1.32706
BATF3	4.14591	4.13619	4.36105	6.57224
BAX,FTL	2114.06	2126.7	1999.43	2211.15
BAZ1A	8.16221	20.0318	8.25119	22.7435
BAZ1B	37.2465	44.4843	34.069	40.5583
BAZ2A	20.3216	28.7283	19.8837	26.3179
BAZ2B	5.0314	5.32917	4.85604	4.76606
BAZ2B	0.11506	0.167181	0.0708393	0.220293
BBC3	14.4106	39.7814	13.0987	50.2023
BBIP1	9.97374	11.4207	11.3315	13.2182
BBOX1	0.0397641	0.066335	0	0.0146254
BBS1,DPP3,PELI3	36.2266	20.2601	33.1459	20.0332
BBS10	4.21749	2.58991	3.92071	2.02541
BBS12	1.85239	2.46278	1.76304	2.10764
BBS2	12.156	3.68363	11.7166	3.99595
BBS4	7.3319	2.1185	6.54998	1.79572
BBS5	4.36798	5.49608	3.99799	4.99011
BBS7,CCNA2	66.1235	57.2979	81.6369	62.9608
BBS9	3.11884	2.24106	3.30309	2.61935
BBX	11.2572	15.1102	10.4382	10.7165
BCAM	112.078	105.877	99.061	95.3803
BCAN	6.03055	8.33123	6.46194	12.5062
BCAN	6.1182	9.26407	6.30945	9.64308
BCAP29,DUS4L	17.8818	15.7935	19.4694	18.8713
BCAP31	108.481	114.619	120.437	135.132
BCAR1	47.9156	35.257	44.8154	34.4166
BCAR3	15.2063	22.1862	12.1797	19.7601
BCAR4	0.0467385	0	0	0.344232
BCAS1	0.0339411	0.013689	0.0218425	0.0295103
BCAS2	37.0965	61.6242	44.6697	82.2919
BCAS3,C17orf82,TBX2	6.999	3.87811	6.45668	4.668
BCAS4	12.2236	10.8133	11.41	10.6982
BCAT1	18.7052	22.8779	15.7821	19.5528
BCAT2	20.8696	17.1551	19.3398	17.2326
BCCIP	43.1106	67.9171	49.9611	81.377
BCDIN3D	1.91734	2.05405	1.32658	1.62572
BCDIN3D-AS1	0.634562	0.369733	0.537346	0.242943
BCHE	0.267127	0.249215	0.173344	0.0850734
BCKDHA	19.5766	17.4466	16.8819	18.2771
BCKDHB	5.73809	2.16591	5.03153	2.1856
BCKDK	21.2491	10.3587	20.9568	10.4516
BCL10	7.9117	18.2427	9.09544	29.9017
BCL11A	5.01927	3.63602	4.67922	5.48049
BCL11B	1.49843	3.21984	1.06984	3.38565
BCL2	1.25129	2.46559	1.13815	2.3952
BCL2A1	0.0317474	0.861792	0.141629	1.86176
BCL2L1	75.5026	117.127	86.392	127.888
BCL2L10	0	0.0323526	0	0
BCL2L12	39.016	43.2104	39.9168	53.8727
BCL2L13	6.40746	5.71244	6.28595	5.89544
BCL2L14	0.0525978	0.0771863	0.0618911	0.0404123
BCL2L15	0.0187894	0.040893	0.0519914	0.0731911
BCL2L2,BCL2L2-PABPN1,PABPN1	90.0753	95.8649	89.8825	106.726
BCL3	29.321	31.9796	26.9785	28.1825
BCL6	7.83732	26.8753	5.74825	27.647
BCL6B	0.107456	0.0360929	0.107579	0.0290719
BCL7A	4.81658	8.05723	4.34084	5.30161
BCL7B	35.6522	62.1089	40.7626	84.7322
BCL7C	0.817999	0.442354	0.79238	0.310378
BCL7C	57.0025	49.3464	66.2758	61.1658
BCL9	13.6532	10.434	11.9355	9.37708
BCL9L	28.2152	34.8619	24.43	29.9273
BCLAF1	25.087	14.5693	26.157	17.3744
BCMO1	0.0099376	0.0100547	0.0320442	0.0213359
BCO2,PLET1,PTS,TEX12	24.6501	43.0251	29.2533	52.7752
BCOR	7.65414	11.9338	6.26558	9.13301
BCORL1	4.04775	3.60512	3.47271	2.94265
BCORP1	0	0	0	0
BCR	0.0514688	0.122227	0.0696379	0.257821
BCR	0	0.328817	0.0407184	0.657767
BCRP2	0.0623307	0.0559768	0.110559	0.0454978
BCRP3	0.325139	0.721533	0.516808	0.40815
BCRP3	0.530747	0.602449	0.519459	0.400969
BCS1L	18.5935	16.4615	19.7225	17.1168
BCYRN1	58.999	44.209	210.833	133.136
BDH1	3.30222	1.2932	3.67158	2.46541
BDH2,CENPE	17.5157	11.441	17.7604	10.3342
BDKRB1	3.23886	12.9198	1.68845	4.12773
BDKRB2	0.412753	0.097281	0.318429	0.0362065
BDNF	0.388916	2.05989	0.343747	1.33864
BDNF	7.66102	22.1674	7.72194	19.3597
BDNF-AS	0.178861	0.262352	0.0840334	0.131869
BDP1	5.45127	7.80561	5.58551	9.24321
BEAN1	3.2182	2.73734	2.14142	1.87543
BECN1	1.14689	2.20169	1.57588	1.96509
BECN1	19.0878	12.6517	21.917	16.0563
BECN1P1	0	0	0.0198372	0
BEGAIN	4.57374	6.31738	3.76264	4.90008
BEND2	0.0231847	0	0.00496677	0.0226513
BEND3	1.85695	2.2676	1.77459	1.86721
BEND3P3	1.00505	2.28925	0.836884	1.5232
BEND4	0.00779953	0	0	0
BEND5	3.21637	2.53394	3.01395	2.36947
BEND6	0.249633	0.317229	0.268343	0.349952
BEND7	6.99441	22.2047	8.56893	27.6395
BEST1	0.166706	1.87755	0.100155	1.85181
BEST2	0.0259853	0.203308	0.0389474	0.354748
BEST3	0.0492861	0.582153	0.318261	1.86387
BEST4	0.0585745	0.122021	0.167801	0.279849
BET1	8.09962	8.29927	9.79656	8.06882
BET1L	14.6537	7.67448	14.4537	7.70784
BEX1	30.9784	72.1124	85.6201	184.275
BEX2	8.4548	30.7138	9.60845	36.4206
BEX4	34.9534	50.6682	34.2974	50.9757
BEX5	2.33144	2.66	2.771	4.03165
BFAR	19.2304	25.8525	20.7432	26.1243
BFSP1	0.350128	0.220614	0.408517	0.600781
BFSP2	0	0	0	0
BGLAP,PMF1,PMF1-BGLAP,SLC25A44	45.8207	56.6308	57.1373	72.4767
BGN	0.559952	0.563664	0.660347	0.636303
BHLHA15	0.517756	0.906428	0.189767	1.03791
BHLHA9	0	0.217941	0	0
BHLHE22	0	0	0	0
BHLHE23	0.307839	0.10396	0.139313	0.164092
BHLHE40	39.7112	149.143	44.4866	155.499
BHLHE40-AS1	0.128498	0.186801	0.272444	0.0893964
BHLHE41	21.3486	16.4238	9.77905	6.92687
BHMT	0	0	0	0
BHMT2	0	0	0.00970475	0
BICC1	10.7318	7.46833	7.10379	4.63442
BICD1	13.968	28.5898	12.8961	27.5802
BICD2	11.5938	13.688	10.6802	15.9727
BID	10.144	12.2974	9.59779	14.6631
BIK	1.51094	2.27559	1.58833	1.99333
BIN1	44.9457	40.401	39.8921	38.5522
BIN2	0	0	0	0.0120975
BIN3	8.20665	6.65672	8.02079	5.65588
BIN3-IT1	0.0134711	0.104598	0.0133375	0.030083
BIRC2	18.2684	42.31	19.4428	36.1373
BIRC3	0.549116	3.92572	0.535214	2.72037
BIRC5	59.3439	41.9031	92.6193	70.1997
BIRC6	14.7259	26.9774	16.2867	27.4691
BIRC7	0.655323	0.477903	0.964139	0.61837
BIRC8	0	0	0	0
BIVM,BIVM-ERCC5,ERCC5	13.0716	9.3637	14.263	8.54133
BLACAT1,LEMD1	10.9327	3.12424	8.56945	3.12537
BLACE	0	0.0132836	0	0.0105514
BLCAP	19.626	24.3999	23.0414	24.4021
BLID,MIR100HG	4.73803	6.0295	3.43161	4.34962
BLK	0.0093756	0.0187422	0.0115177	0
BLM	10.4291	9.71467	10.6837	9.41319
BLMH	32.9843	38.54	33.5125	37.7648
BLNK	0.0475619	0.0427503	0	0.0222379
BLOC1S1,BLOC1S1-RDH5,RDH5	80.3174	73.4607	92.0195	98.5761
BLOC1S2	14.1561	33.5534	16.5439	48.8987
BLOC1S3	4.87512	5.8803	4.78864	5.83739
BLOC1S4	6.58304	4.11944	6.51426	3.91267
BLOC1S5,BLOC1S5-TXNDC5,EEF1E1,EEF1E1-BLOC1S5,TXNDC5	181.631	198.296	204.811	246.44
BLOC1S6	18.4291	24.5254	19.326	21.3933
BLVRA	28.7753	17.0913	26.9383	18.035
BLVRB	96.706	110.487	98.983	109.44
BLZF1	12.9137	33.9323	14.3428	47.7105
BMF	6.14107	0.95731	3.74626	0.277853
BMI1,COMMD3,COMMD3-BMI1	109.166	163.13	117.486	149.309
BMP1	29.1698	32.7789	24.9246	31.3263
BMP10	0	0	0	0.0177076
BMP15	0	0	0	0
BMP2	5.10433	18.867	4.16085	32.1528
BMP2K	5.71638	9.67402	5.56552	11.6871
BMP3	0.00802965	0.00948905	0.0139638	0.0223055
BMP4	67.6235	19.3141	56.4039	14.8635
BMP5	22.6178	56.8491	28.6889	56.1159
BMP6	2.64204	1.69199	2.27597	2.2496
BMP7	8.20845	4.95075	5.55026	3.86292
BMP8A	0.719762	1.18073	0.821236	1.75414
BMP8B	0.0935172	0.222154	0.107971	0.138538
BMPER	0.0602145	0.0247957	0.223419	0.329687
BMPR1A	11.8145	11.9028	8.6423	6.07327
BMPR1B	1.52846	3.82153	2.46313	4.52754
BMPR2	11.4005	16.9186	8.46653	10.4281
BMS1	24.1669	25.2214	25.8056	25.8362
BMS1P17	0	0	0.0513265	0
BMS1P17	0.543911	1.94864	0.690443	1.36217
BMS1P17	4.88649	4.21059	4.10952	2.13943
BMS1P20	20.2776	28.4576	20.4426	38.7299
BMS1P20	0.719018	0.0989508	0.600095	0.109544
BMS1P5	0.446666	0.300767	0.495674	0.289205
BMS1P5	0.98006	0.60547	0.550941	0.336962
BMS1P6	0	0.00668375	0.0097927	0.0055831
BMS1P6	0	0.0133676	0	0.0055831
BMX	0	0.0128877	0.0118535	0
BNC1	0.0050939	0.00681045	0.00625655	0.0850635
BNC2	3.48402	4.06977	4.25741	3.09929
BNIP1	10.2272	16.2086	11.593	20.3175
BNIP2	34.3083	46.0623	38.1068	60.8759
BNIP3	0.721753	0.605496	0.776757	0.71705
BNIP3	21.4081	18.3481	26.3253	21.0285
BNIP3L	61.9325	64.3756	60.9921	58.1285
BNIPL,C1orf56	4.04617	2.62369	4.3764	3.2418
BOC	4.07662	4.38812	2.87617	3.53275
BOD1	31.2257	40.462	36.2769	42.9054
BOD1L1	4.78837	6.02576	4.37271	5.51525
BOD1L2	0.00704595	0	0.0139663	0
BOK	28.1925	19.6355	31.3069	19.0652
BOK-AS1	0.420319	0.341661	0.352058	0.625189
BOLA1	7.99725	1.2767	10.2373	2.32369
BOLA1	1.21209	0.268936	1.80044	0.67618
BOLA2B	0	0	0	0
BOLA2B	0	0	0	0
BOLA3	56.2566	60.0878	70.1594	77.5477
BOLA3-AS1	2.40202	0.98291	1.60953	0.947101
BOLL	0.0265944	0.011936	0.0087457	0.00948665
BOP1	55.3978	52.1887	63.4735	61.1793
BORA	7.94752	4.11638	9.88463	4.60732
BORA	0.744033	0.396301	0.669343	0.51666
BPESC1	0	0	0	0
BPGM	5.28123	2.51881	5.34398	2.72395
BPHL	6.19177	2.26273	5.52935	2.80732
BPI	0.0672714	0.0543845	0.033376	0
BPIFA1	0	0	0	0
BPIFA2	0	0	0	0
BPIFA3	0	0	0	0
BPIFA4P	0	0	0	0
BPIFB1	0.0144497	0.0390137	0	0.0315441
BPIFB2	0	0.0130058	0	0
BPIFB3	0	0	0	0.0187093
BPIFB4	37.2638	42.0072	6.52643	6.27843
BPIFB6	0	0	0	0
BPIFC	0	0.0125693	0	0
BPNT1	7.03993	6.60842	7.08122	6.16122
BPTF	18.8744	18.2872	18.5433	23.315
BPY2	0	0	0	0
BPY2C	0	0	0	0
BPY2C	0	0	0	0
BRAF	4.36881	9.33554	4.27162	9.11702
BRAP	6.39987	12.9947	7.98993	14.7437
BRAT1	50.5213	31.0707	47.9317	30.5707
BRCA1	10.5087	9.392	11.2369	8.88326
BRCA2	2.92199	1.39526	2.55804	1.28503
BRCC3	12.8609	12.9505	14.5305	12.4326
BRD1,LOC90834	10.3154	21.9808	9.45375	22.7416
BRD2	50.4472	60.0566	48.7719	63.3803
BRD2	0	0	0	0
BRD2	0	0	0	0
BRD2	0	0	0	0
BRD2	0	0	0	0
BRD2	0	0	0	0
BRD2	0	0	0	0
BRD3	12.9758	3.31073	9.09189	2.76544
BRD4	25.7402	39.141	21.319	36.4747
BRD7	56.2671	56.5472	56.8215	60.3565
BRD7P3	0.0195782	0.00990735	0.0218699	0.0219697
BRD8	34.6793	19.7028	36.4823	17.502
BRD9,ZDHHC11	24.2741	31.4922	24.3852	28.1854
BRDT	0.0159337	0.0106442	0.0077993	0.017718
BRE	71.224	56.3593	72.2606	61.7337
BREA2,ZNF707	9.94906	11.7349	9.84777	10.4311
BRE-AS1,RBKS	1.49154	1.45704	1.61837	1.13593
BRF1	7.87856	8.00691	6.67384	7.28425
BRF2,RAB11FIP1	18.669	26.9534	21.2118	22.3501
BRI3	126.911	242.313	136.812	223.115
BRI3BP	7.21636	3.17185	8.08653	4.89862
BRICD5,PGP	24.1092	17.5062	25.3536	20.1181
BRINP1	5.04602	1.9724	2.16318	1.44117
BRINP2	0.0396307	0.120367	0.0590343	0.351488
BRINP3	0	0	0	0
BRIP1	9.65301	7.11988	7.82628	5.82071
BRIX1	57.5744	100.177	64.0698	129.528
BRK1	108.971	128.287	123.329	143.13
BRMS1L	7.09819	7.83629	8.79466	8.67426
BROX	10.6745	12.6857	11.9061	16.1931
BRPF1	11.0619	14.0923	10.0959	17.2892
BRPF3	13.3171	20.5865	15.0359	28.2093
BRS3	0	0	0	0
BRSK1	11.0171	29.5337	8.71756	28.1375
BRSK2	0.200157	0.141269	0.148635	0.106897
BRWD1	2.59855	3.54399	2.3208	2.94001
BRWD1-AS1	0	0	0	0
BRWD1-IT2	0.244329	0.127818	0.113785	0.0581269
BRWD3	1.44448	0.771463	2.03787	0.942973
BRWD3	5.17774	5.36618	4.26941	4.27477
BSCL2,HNRNPUL2,HNRNPUL2-BSCL2	33.1723	36.5229	33.1316	35.6782
BSDC1,FAM229A	22.9301	26.9226	22.1816	24.5798
BSG	244.822	251.152	222.526	254.921
BSG	1.7348	1.49231	2.00032	1.14649
BSN	0.0823317	0.0280506	0.0571765	0.0278255
BSN-AS2	0.0744907	0.0186412	0.00912895	0.0706398
BSND	0	0	0	0
BSPH1	0	0	0	0
BSPRY	0.0103006	0.0104233	0	0.0110537
BST1,FAM200B	5.12989	8.93191	5.91565	10.2329
BST2	0.886043	0.585829	0.431018	0.198547
BSX	0	0	0.0424868	0
BTAF1	7.43953	11.4172	6.10208	9.50448
BTBD1	30.2193	45.9859	29.0945	45.8796
BTBD10	22.4408	38.0185	23.7219	54.5678
BTBD11	0.112207	0.0768251	0.138513	0.0852209
BTBD16	0.0403538	0.0180923	0.0299233	0.014334
BTBD17	0.0151006	0	0	0
BTBD18	0.0157106	0.0710183	0.0328142	0.0948086
BTBD19	9.59191	6.61938	8.73851	5.1529
BTBD2	16.2736	11.3016	13.1414	9.0503
BTBD3	23.6581	24.6867	26.1144	25.138
BTBD6	0.0123762	0.0125202	0.0307453	0.0397248
BTBD7	6.36684	7.46655	6.65046	6.52445
BTBD8,KIAA1107	0.843746	0.457053	0.789594	0.290058
BTBD9	1.30393	1.18786	1.1984	1.05511
BTC	0.137522	0.125468	0.174853	0.0424734
BTD	10.1503	5.25858	9.45627	3.76405
BTF3	304.201	394.771	357.085	536.99
BTF3L4	11.1833	12.7145	11.5737	12.7767
BTF3P11	0	0	0	0
BTG1,C12orf79	4.03086	13.2218	4.89278	25.4372
BTG2	17.365	22.7645	18.3361	23.6304
BTG3	61.1775	128.323	61.6977	144.541
BTG4	0.17775	1.68833	0.138841	8.18257
BTK	0	0.0407734	0.0106967	0.0193999
BTLA	0.0449283	0.422524	0.0518649	0.486162
BTN1A1	0	0.0112997	0.0186707	0.0093982
BTN2A1,BTN2A3P	11.7181	16.9645	11.484	16.8764
BTN2A2	4.17068	6.62669	4.23241	7.18891
BTN3A1,BTN3A2	10.217	3.7946	10.0433	4.23667
BTN3A3	2.25826	0.672243	2.34082	0.538973
BTNL10	0	0	0	0
BTNL2	0	0	0	0
BTNL2	0	0	0	0
BTNL2	0	0	0	0
BTNL2	0	0	0	0
BTNL2	0	0	0	0
BTNL2	0	0	0	0
BTNL2	0	0	0	0
BTNL2	0	0	0	0
BTNL3	0	0	0	0
BTNL8	0.0632662	0	0	0.0647155
BTNL9	5.01885	3.14347	4.7055	2.00938
BTRC	5.71541	7.12467	6.72027	7.47895
BUB1	42.9588	36.3368	54.9231	45.699
BUB1B,PAK6	35.6699	28.4304	38.1946	28.3646
BUB3	57.3565	58.322	67.3374	79.6959
BUD13	13.7846	11.4311	12.8117	10.5698
BUD31	69.9546	129.565	86.7331	168.185
BVES	0	0	0.005272	0
BVES-AS1	0	0	0	0
BYSL	17.8074	32.9956	20.5529	43.3539
BZRAP1	0.033537	0.00718462	0.015108	0.00672836
BZRAP1-AS1	0.277907	0.224851	0.223189	0.146303
BZW1	95.2445	47.3209	110.962	68.6357
BZW2	41.9537	26.1978	43.5734	33.0943
[truncated: 23,850 more rows]

## Sheet: Tab4 Primers&siRNAs
Table S4 Information of siRNAs, sgRNAs & primers
1. Sequence of Primers used in RT-PCR
LMNA3:B37B1-1	Forward	AAGCATGAAACGCGCTTGG
	Reverse	AGTTTGGCATGGTAAGTCTGC
LMNB1-2	Forward	GAAAAAGACAACTCTCGTCGCA
	Reverse	GTAAGCACTGATTTCCATGTCCA
SQSTM1	Forward	GACTACGACTTGTGTAGCGTC
	Reverse	AGTGTCCGTGTTTCACCTTCC
LC3B	Forward	AAGGCGCTTACAGCTCAATG
	Reverse	CTGGGAGGCATAGACCATGT
CXCL8	Forward	TGCCAAGGAGTGCTAAAGAAC
	Reverse	TCCACTCTCAATCACTCTCAGT
CCL20	Forward	TGCTGTACCAAGAGTTTGCTC
	Reverse	CGCACACAGACAACTTTTTCTTT
GAPDH	Forward	CAGCCTCAAGATCATCAGCA
	Reverse	TGTGGTCATGAGTCCTTCCA
L1-neo-TET	Forward	CCACGAAGCTGATGAACTCG
	Reverse	CCAACGAGTACAAGAGCTGC
pB2-neo-TET	Forward	GTTACGGATGGTTGTGAGCC
	Reverse	CCAATGACGTAACTGCCCTG
pAluYa5-neo-TET	Forward	TCGCCTTCTTGACGAGTTCT
	Reverse	CAGGAGATCGAGACCATCCC
p7SL-neo-TET	Forward	CAGGGCAGTTACGTCATTGG
	Reverse	CTTCCGGCTCGTATGTTGTG
Mouse Ifit1	Forward	GCCTATCGCCAAGATTTAGATGA
	Reverse	TTCTGGATTTAACCGGACAGC
Mouse Ccl4	Forward	TTCCTGCTGTTTCTCTTACACCT
	Reverse	CTGTCTGCCTCTTTTGGTCAG
Mouse Ccl5	Forward	GCTGCTTTGCCTACCTCTCC
	Reverse	TCGAGTGACAAACACGACTGC
Mouse Cxcl10	Forward	CCAAGTGCTGCCGTCATTTTC
	Reverse	GGCTCGCAGGGATGATTTCAA
Mouse Gadph	Forward	AGGTCGGTGTGAACGGATTTG
	Reverse	GGGGTCGTTGATGGCAACA
ATG5 sg-1	Forward	AAGAGTAAGTTATTTGACGT
	Reverse	ACGTCAAATAACTTACTCTT
ATG5 sg-2	Forward	CCTTCTGCACTGTCCATCTA
	Reverse	TAGATGGACAGTGCAGAAGG
ATG7 sg-1	Forward	GCCCGTTGCTGCCCAGCTAT
	Reverse	ATAGCTGGGCAGCAACGGGC
SETDB1 Sg-1	Forward	TGGAAGTCCCGAGTTGAGG
	Reverse	CCTCAACTCGGGACTTCCA
SETDB1 Sg-2	Forward	AAAGCATGTCTTCCCTTCCT
	Reverse	AGGAAGGGAAGACATGCTTT
MRE11 sg-1	Forward	CACCGCCAGAGTCAAGTATCGAAAG
	Reverse	AAACCTTTCGATACTTGACTCTGGC
MRE11 sg-2	Forward	CACCGGCAATCATGACGATCCCACA
	Reverse	AAACTGTGGGATCGTCATGATTGCC
CBX5 sg-1	Forward	CACCGCAGAGCAATGATATCGCTCG
	Reverse	AAACCGAGCGATATCATTGCTCTGC
2. siRNA information
siEHMT2.1	CCATGTCCAAACCAGGAAA
siEHMT2.2	GCTCTAACTGAACAACTAA
siSUV39H1.1	CCAACTACCTGGTGCAGAA
siSUV39H1.2	GGTGAAATGGCGTGGATAT
siHP1α.1	GGGAGAAGUCAGAAAGUAATT
siHP1α.2	GAAAGUAACAAGAGGAAAUTT
siNBS1.1	GCCGAAAUCAUGCUGUGUUTT
siNBS1.2	GGAUAUGCUCCAAAGGCAATT
siMRE11.1	AGGAGAAGCUGUAAAGAAATT
siMRE11.2	GAUGAGAACUCUUGGUUUATT
siSting.1	CUGGUAAACUUGAGAGAAATT
siSting.2	CAAUGAUAGUAGAGAGCUUTT
siRAD50	GGGAAGAAUAAUUGAGUUATT
siATM	GCTATTTACGGAGCTGATT
siATR	GCTTAAGTCTGATTTGCTA
